# Supplementary material for: Identification of new DNA-associated proteins from Waddlia chondrophila
Source: Sci Rep. 2019 Mar 20;9:4885. doi: 10.1038/s41598-019-40732-1 (PMC6426960; doi:10.1038/s41598-019-40732-1)
Supplement: Supplementary file 2 — Supplementary Table S1 [file 41598_2019_40732_MOESM2_ESM.xls]

## Sheet: Description
Table S1. Mass spectrometry analysis after heparin chromatography on the W. chondrophila EBs soluble fraction
	Title of the column	Description
Column A	Identified Proteins (685)	Protein identified using SwissPort and TrEMBL databases
Column B	Accession Number
Column C	Molecular Weight	Theorical molecular weight calculated form database sequence
Column D	"Probability" Change (Fold Change)	Fold change difference in spectrum count between column E and F
Column E	Before heparin chromatography	Number of assigned spectra on the EBs soluble fraction
Column F	After heparin chromatography	Number of assigned spectra after heparin chromatography
In red	132 enriched proteins with a fold change ≤ 0,5 with 95% confidence
In red	9 selected proteins

## Sheet: MS analysis
Table S1. Mass spectrometry analysis after heparin chromatography on the W. chondrophila EBs soluble fraction
Identified Proteins (685)	Accession Number	Molecular Weight	"Probability" Change (Fold Change)	Before heparin chromatography	After heparin chromatography
Lysozyme OS=Enterobacteria phage T4 GN=E PE=1 SV=1	LYS_BPT4	19 kDa	0% (0.6)	227	371
Putative uncharacterized protein OS=Waddlia chondrophila (strain ATCC VR-1470 / WSU 86-1044) GN=wcw_0244 PE=4 SV=1	D6YU08_WADCW	397 kDa	95% (0.2)	33	129
DNA-directed RNA polymerase subunit beta OS=Waddlia chondrophila (strain ATCC VR-1470 / WSU 86-1044) GN=rpoB PE=3 SV=1	D6YUZ9_WADCW	142 kDa	95% (0.4)	49	118
DNA-directed RNA polymerase subunit beta' OS=Waddlia chondrophila (strain ATCC VR-1470 / WSU 86-1044) GN=rpoC PE=3 SV=1	D6YV00_WADCW	155 kDa	95% (0.4)	45	105
ATP-dependent Clp protease ATP-binding subunit clpC OS=Waddlia chondrophila (strain ATCC VR-1470 / WSU 86-1044) GN=clpC PE=4 SV=1	D6YU06_WADCW	98 kDa	0% (0.6)	48	76
Putative proline dehydrogenase/delta-1-pyrroline-5-carboxylate dehydrogenase OS=Waddlia chondrophila (strain ATCC VR-1470 / WSU 86-1044) GN=putA PE=3 SV=1	D6YSZ0_WADCW	136 kDa	95% (0.3)	22	65
Putative bifunctional preprotein translocase subunit SecD/SecF OS=Waddlia chondrophila (strain ATCC VR-1470 / WSU 86-1044) GN=secDF PE=3 SV=1	D6YSH9_WADCW	170 kDa	0% (1.1)	68	57
Putative membrane protein OS=Waddlia chondrophila (strain ATCC VR-1470 / WSU 86-1044) GN=wcw_1605 PE=4 SV=1	D6YSA5_WADCW	111 kDa	0% (0.8)	41	50
Protein translocase subunit SecA OS=Waddlia chondrophila (strain ATCC VR-1470 / WSU 86-1044) GN=secA PE=3 SV=1	D6YTM0_WADCW	119 kDa	0% (0.5)	27	49
Fatty acid oxidation complex, alpha subunit FadB OS=Waddlia chondrophila (strain ATCC VR-1470 / WSU 86-1044) GN=fadB PE=4 SV=1	D6YWW5_WADCW	80 kDa	95% (0.3)	18	49
Putative uncharacterized protein OS=Waddlia chondrophila (strain ATCC VR-1470 / WSU 86-1044) GN=wcw_0704 PE=4 SV=1	D6YVB0_WADCW	526 kDa	95% (0.02)	0	49
Putative ptr insulinase family/protease III OS=Waddlia chondrophila (strain ATCC VR-1470 / WSU 86-1044) GN=ide PE=3 SV=1	D6YUF9_WADCW	113 kDa	95% (0.5)	24	46
Acyl-Coenzyme A dehydrogenase family protein OS=Waddlia chondrophila (strain ATCC VR-1470 / WSU 86-1044) GN=wcw_1271 PE=3 SV=1	D6YWW2_WADCW	71 kDa	95% (0.3)	16	45
DNA gyrase subunit A OS=Waddlia chondrophila (strain ATCC VR-1470 / WSU 86-1044) GN=gyrA PE=3 SV=1	D6YW60_WADCW	92 kDa	95% (0.3)	15	43
DNA-directed RNA polymerase subunit alpha OS=Waddlia chondrophila (strain ATCC VR-1470 / WSU 86-1044) GN=rpoA PE=3 SV=1	D6YRY5_WADCW	42 kDa	0% (0.8)	36	42
Probable cytosol aminopeptidase OS=Waddlia chondrophila (strain ATCC VR-1470 / WSU 86-1044) GN=pepA PE=3 SV=1	D6YW21_WADCW	53 kDa	0% (0.7)	29	42
60 kDa chaperonin OS=Waddlia chondrophila (strain ATCC VR-1470 / WSU 86-1044) GN=groEL3 PE=3 SV=1	D6YSZ3_WADCW	58 kDa	0% (1.2)	53	41
Membrane protein insertase YidC OS=Waddlia chondrophila (strain ATCC VR-1470 / WSU 86-1044) GN=yidC PE=3 SV=1	D6YW55_WADCW	93 kDa	0% (0.8)	34	41
ATP-dependent zinc metalloprotease FtsH OS=Waddlia chondrophila (strain ATCC VR-1470 / WSU 86-1044) GN=ftsH PE=3 SV=1	D6YV91_WADCW	103 kDa	0% (0.5)	22	41
Putative uncharacterized protein OS=Waddlia chondrophila (strain ATCC VR-1470 / WSU 86-1044) GN=wcw_1002 PE=4 SV=1	D6YW51_WADCW	101 kDa	0% (0.9)	38	40
Acylglycerophosphoethanolamine acyltransferase / acyl-ACP synthetase OS=Waddlia chondrophila (strain ATCC VR-1470 / WSU 86-1044) GN=aas1 PE=4 SV=1	D6YVA8_WADCW	102 kDa	95% (0.2)	7	40
Putative uncharacterized protein OS=Waddlia chondrophila (strain ATCC VR-1470 / WSU 86-1044) GN=wcw_1035 PE=4 SV=1	D6YW83_WADCW	73 kDa	0% (0.7)	30	39
Putative membrane protein OS=Waddlia chondrophila (strain ATCC VR-1470 / WSU 86-1044) GN=ompA11 PE=4 SV=1	D6YSY8_WADCW	34 kDa	0% (0.6)	25	38
30S ribosomal protein S2 OS=Waddlia chondrophila (strain ATCC VR-1470 / WSU 86-1044) GN=rpsB PE=3 SV=1	D6YT73_WADCW	32 kDa	0% (0.6)	23	38
Transcription elongation protein nusA OS=Waddlia chondrophila (strain ATCC VR-1470 / WSU 86-1044) GN=nusA PE=4 SV=1	D6YVR4_WADCW	48 kDa	0% (0.6)	23	37
Threonine--tRNA ligase OS=Waddlia chondrophila (strain ATCC VR-1470 / WSU 86-1044) GN=thrS PE=3 SV=1	D6YTE1_WADCW	74 kDa	95% (0.3)	13	37
Elongation factor Tu OS=Waddlia chondrophila (strain ATCC VR-1470 / WSU 86-1044) GN=tuf PE=3 SV=1	D6YUZ2_WADCW	43 kDa	95% (2.5)	92	35
Transcription termination factor Rho OS=Waddlia chondrophila (strain ATCC VR-1470 / WSU 86-1044) GN=rho PE=3 SV=1	D6YSE7_WADCW	51 kDa	0% (0.6)	24	35
ATP-dependent Clp protease, ATP-binding subunit ClpB OS=Waddlia chondrophila (strain ATCC VR-1470 / WSU 86-1044) GN=clpB PE=3 SV=1	D6YVP5_WADCW	99 kDa	0% (0.9)	31	33
6-phosphogluconate dehydrogenase, decarboxylating OS=Waddlia chondrophila (strain ATCC VR-1470 / WSU 86-1044) GN=gnd PE=3 SV=1	D6YUB8_WADCW	53 kDa	95% (0.4)	15	33
Na(+)-translocating NADH-quinone reductase subunit A OS=Waddlia chondrophila (strain ATCC VR-1470 / WSU 86-1044) GN=nqrA PE=3 SV=1	D6YT60_WADCW	52 kDa	0% (0.9)	28	31
Fatty acid oxidation complex, beta subunit FadA OS=Waddlia chondrophila (strain ATCC VR-1470 / WSU 86-1044) GN=fadA PE=3 SV=1	D6YWW6_WADCW	46 kDa	0% (0.7)	24	31
Acylglycerophosphoethanolamine acyltransferase/acyl-ACP synthetase OS=Waddlia chondrophila (strain ATCC VR-1470 / WSU 86-1044) GN=aas3 PE=4 SV=1	D6YRM6_WADCW	102 kDa	95% (0.03)	0	31
DNA gyrase subunit B OS=Waddlia chondrophila (strain ATCC VR-1470 / WSU 86-1044) GN=gyrB PE=3 SV=1	D6YW59_WADCW	93 kDa	0% (0.8)	24	29
Putative uncharacterized protein OS=Waddlia chondrophila (strain ATCC VR-1470 / WSU 86-1044) GN=wcw_0577 PE=4 SV=1	D6YUY6_WADCW	99 kDa	95% (0.5)	14	27
Fructose-bisphosphate aldolase OS=Waddlia chondrophila (strain ATCC VR-1470 / WSU 86-1044) GN=fbaB PE=4 SV=1	D6YV57_WADCW	39 kDa	95% (0.4)	12	26
Putative uncharacterized protein OS=Waddlia chondrophila (strain ATCC VR-1470 / WSU 86-1044) GN=wcw_0172 PE=4 SV=1	D6YTT6_WADCW	83 kDa	0% (0.9)	24	25
DNA topoisomerase I OS=Waddlia chondrophila (strain ATCC VR-1470 / WSU 86-1044) GN=topA PE=3 SV=1	D6YSL2_WADCW	96 kDa	95% (0.5)	13	25
Phenylalanine--tRNA ligase beta subunit OS=Waddlia chondrophila (strain ATCC VR-1470 / WSU 86-1044) GN=pheT PE=3 SV=1	D6YS46_WADCW	89 kDa	95% (0.5)	12	25
V-type ATP synthase, subunit A OS=Waddlia chondrophila (strain ATCC VR-1470 / WSU 86-1044) GN=ntpA PE=4 SV=1	D6YV12_WADCW	66 kDa	95% (3.3)	85	24
60 kDa chaperonin OS=Waddlia chondrophila (strain ATCC VR-1470 / WSU 86-1044) GN=groEL1 PE=3 SV=1	D6YRK0_WADCW	58 kDa	95% (2.8)	72	24
Putative membrane protein OS=Waddlia chondrophila (strain ATCC VR-1470 / WSU 86-1044) GN=ompA4 PE=4 SV=1	D6YTI0_WADCW	39 kDa	0% (0.6)	15	24
Metalloprotease OS=Waddlia chondrophila (strain ATCC VR-1470 / WSU 86-1044) GN=yaeL PE=3 SV=1	D6YUB9_WADCW	73 kDa	0% (1.2)	28	23
Putative membrane protein OS=Waddlia chondrophila (strain ATCC VR-1470 / WSU 86-1044) GN=wcw_1966 PE=4 SV=1	D6YTA4_WADCW	148 kDa	0% (0.9)	23	23
Transcription elongation factor greA OS=Waddlia chondrophila (strain ATCC VR-1470 / WSU 86-1044) GN=greA PE=3 SV=1	D6YTJ6_WADCW	84 kDa	0% (0.9)	21	23
Putative uncharacterized protein OS=Waddlia chondrophila (strain ATCC VR-1470 / WSU 86-1044) GN=wcw_1585 PE=4 SV=1	D6YS88_WADCW	25 kDa	0% (0.5)	13	23
Putative type III secretion chaperone SycD/LcrH OS=Waddlia chondrophila (strain ATCC VR-1470 / WSU 86-1044) GN=sycD9 PE=4 SV=1	D6YSA4_WADCW	22 kDa	0% (1.1)	25	22
Putative uncharacterized protein OS=Waddlia chondrophila (strain ATCC VR-1470 / WSU 86-1044) GN=wcw_1582 PE=4 SV=1	D6YS85_WADCW	118 kDa	0% (1.9)	42	21
Putative signal peptidase I OS=Waddlia chondrophila (strain ATCC VR-1470 / WSU 86-1044) GN=lepB PE=3 SV=1	D6YUU3_WADCW	72 kDa	0% (0.7)	15	21
Histidine--tRNA ligase OS=Waddlia chondrophila (strain ATCC VR-1470 / WSU 86-1044) GN=hisS PE=3 SV=1	D6YS30_WADCW	55 kDa	0% (0.6)	13	21
Isocitrate dehydrogenase OS=Waddlia chondrophila (strain ATCC VR-1470 / WSU 86-1044) GN=icd PE=3 SV=1	D6YSM6_WADCW	54 kDa	0% (1.0)	21	20
Single-stranded-DNA-specific exonuclease RecJ OS=Waddlia chondrophila (strain ATCC VR-1470 / WSU 86-1044) GN=recJ PE=4 SV=1	D6YSI0_WADCW	66 kDa	0% (0.7)	15	20
Translation initiation factor IF-2 OS=Waddlia chondrophila (strain ATCC VR-1470 / WSU 86-1044) GN=infB PE=3 SV=1	D6YVR3_WADCW	94 kDa	0% (0.5)	11	20
Putative Acyl-CoA dehydrogenase family protein OS=Waddlia chondrophila (strain ATCC VR-1470 / WSU 86-1044) GN=wcw_0446 PE=3 SV=1	D6YUK7_WADCW	62 kDa	0% (0.6)	12	19
50S ribosomal protein L1 OS=Waddlia chondrophila (strain ATCC VR-1470 / WSU 86-1044) GN=rplA PE=3 SV=1	D6YUZ6_WADCW	25 kDa	0% (0.5)	11	19
30S ribosomal protein S1 OS=Waddlia chondrophila (strain ATCC VR-1470 / WSU 86-1044) GN=rpsA PE=3 SV=1	D6YVR5_WADCW	64 kDa	95% (2.2)	42	18
Putative trigger factor OS=Waddlia chondrophila (strain ATCC VR-1470 / WSU 86-1044) GN=tig PE=4 SV=1	D6YS97_WADCW	46 kDa	0% (0.9)	18	18
Putative serine/threonine-protein kinase OS=Waddlia chondrophila (strain ATCC VR-1470 / WSU 86-1044) GN=wcw_1910 PE=4 SV=1	D6YT52_WADCW	55 kDa	0% (0.9)	18	18
Glutamate--tRNA ligase OS=Waddlia chondrophila (strain ATCC VR-1470 / WSU 86-1044) GN=gltX PE=3 SV=1	D6YSI4_WADCW	58 kDa	0% (0.8)	16	18
2-oxoglutarate dehydrogenase E1 component OS=Waddlia chondrophila (strain ATCC VR-1470 / WSU 86-1044) GN=sucA PE=4 SV=1	D6YW46_WADCW	103 kDa	0% (0.7)	14	18
50S ribosomal protein L6 OS=Waddlia chondrophila (strain ATCC VR-1470 / WSU 86-1044) GN=rplF PE=3 SV=1	D6YRZ2_WADCW	20 kDa	0% (0.5)	10	18
Putative uncharacterized protein OS=Waddlia chondrophila (strain ATCC VR-1470 / WSU 86-1044) GN=wcw_1456 PE=4 SV=1	D6YRW0_WADCW	30 kDa	95% (0.5)	9	18
Putative uncharacterized protein OS=Waddlia chondrophila (strain ATCC VR-1470 / WSU 86-1044) GN=wcw_0836 PE=4 SV=1	D6YVP1_WADCW	45 kDa	95% (0.4)	7	18
Putative LcrH/SycD chaperone family protein OS=Waddlia chondrophila (strain ATCC VR-1470 / WSU 86-1044) GN=wcw_1606 PE=4 SV=1	D6YSA6_WADCW	25 kDa	0% (0.7)	12	17
Leucine--tRNA ligase OS=Waddlia chondrophila (strain ATCC VR-1470 / WSU 86-1044) GN=leuS PE=3 SV=1	D6YW96_WADCW	98 kDa	0% (0.9)	15	16
Methionine--tRNA ligase OS=Waddlia chondrophila (strain ATCC VR-1470 / WSU 86-1044) GN=metG PE=3 SV=1	D6YVB5_WADCW	77 kDa	0% (0.8)	14	16
Dihydrolipoamide acetyltransferase OS=Waddlia chondrophila (strain ATCC VR-1470 / WSU 86-1044) GN=pdhC2 PE=3 SV=1	D6YWP7_WADCW	48 kDa	0% (0.7)	12	16
Putative uncharacterized protein OS=Waddlia chondrophila (strain ATCC VR-1470 / WSU 86-1044) GN=wcw_0490 PE=4 SV=1	D6YUQ0_WADCW	76 kDa	95% (0.4)	6	16
60 kDa chaperonin OS=Waddlia chondrophila (strain ATCC VR-1470 / WSU 86-1044) GN=hspB PE=3 SV=1	D6YRQ1_WADCW	56 kDa	95% (3.8)	61	15
Type III secretion inner membrane protein SctV OS=Waddlia chondrophila (strain ATCC VR-1470 / WSU 86-1044) GN=sctV PE=4 SV=1	D6YVQ4_WADCW	79 kDa	0% (1.1)	18	15
Putative long-chain fatty-acid-CoA ligase OS=Waddlia chondrophila (strain ATCC VR-1470 / WSU 86-1044) GN=wcw_1276 PE=4 SV=1	D6YWW7_WADCW	67 kDa	0% (0.8)	13	15
Adenylosuccinate synthetase OS=Waddlia chondrophila (strain ATCC VR-1470 / WSU 86-1044) GN=purA PE=3 SV=1	D6YU79_WADCW	48 kDa	0% (0.8)	12	15
ATP-dependent Clp protease ATP-binding subunit ClpX OS=Waddlia chondrophila (strain ATCC VR-1470 / WSU 86-1044) GN=clpX PE=3 SV=1	D6YS99_WADCW	46 kDa	0% (0.6)	9	15
Phosphoglycerate kinase OS=Waddlia chondrophila (strain ATCC VR-1470 / WSU 86-1044) GN=pgk PE=3 SV=1	D6YSJ9_WADCW	43 kDa	0% (0.5)	8	15
Ribonucleoside-diphosphate reductase OS=Waddlia chondrophila (strain ATCC VR-1470 / WSU 86-1044) GN=nrdA PE=3 SV=1	D6YS92_WADCW	106 kDa	95% (0.4)	7	15
Putative uncharacterized protein OS=Waddlia chondrophila (strain ATCC VR-1470 / WSU 86-1044) GN=wcw_1293 PE=4 SV=1	D6YWY4_WADCW	51 kDa	95% (0.4)	6	15
Putative uncharacterized protein OS=Waddlia chondrophila (strain ATCC VR-1470 / WSU 86-1044) GN=wcw_1379 PE=4 SV=1	D6YRN5_WADCW	61 kDa	0% (0.7)	10	14
Putative ribosomal RNA small subunit methyltransferase B OS=Waddlia chondrophila (strain ATCC VR-1470 / WSU 86-1044) GN=rsmB1 PE=4 SV=1	D6YTR0_WADCW	47 kDa	0% (0.5)	8	14
ADP/ATP translocase OS=Waddlia chondrophila (strain ATCC VR-1470 / WSU 86-1044) GN=ntt3 PE=4 SV=1	D6YSH7_WADCW	55 kDa	0% (1.2)	16	13
Putative type III secreted protein SctW OS=Waddlia chondrophila (strain ATCC VR-1470 / WSU 86-1044) GN=wcw_0848 PE=4 SV=1	D6YVQ3_WADCW	46 kDa	0% (1.0)	14	13
Lysine--tRNA ligase OS=Waddlia chondrophila (strain ATCC VR-1470 / WSU 86-1044) GN=lysS PE=3 SV=1	D6YRL6_WADCW	60 kDa	0% (0.8)	11	13
30S ribosomal protein S4 OS=Waddlia chondrophila (strain ATCC VR-1470 / WSU 86-1044) GN=rpsD PE=3 SV=1	D6YS73_WADCW	24 kDa	0% (0.7)	10	13
2-amino-3-ketobutyrate coenzyme A ligase OS=Waddlia chondrophila (strain ATCC VR-1470 / WSU 86-1044) GN=kbl PE=3 SV=1	D6YWJ3_WADCW	44 kDa	0% (0.7)	10	13
Acetylornithine aminotransferase OS=Waddlia chondrophila (strain ATCC VR-1470 / WSU 86-1044) GN=argD PE=3 SV=1	D6YVN8_WADCW	50 kDa	0% (0.7)	9	13
Putative 60 kDa cysteine-rich outer membrane protein OS=Waddlia chondrophila (strain ATCC VR-1470 / WSU 86-1044) GN=omcB PE=4 SV=1	D6YWK8_WADCW	56 kDa	0% (0.6)	8	13
50S ribosomal protein L22 OS=Waddlia chondrophila (strain ATCC VR-1470 / WSU 86-1044) GN=rplV PE=3 SV=1	D6YS01_WADCW	13 kDa	0% (0.5)	7	13
Putative signal peptide peptidase sppA OS=Waddlia chondrophila (strain ATCC VR-1470 / WSU 86-1044) GN=wcw_1644 PE=4 SV=1	D6YSE4_WADCW	38 kDa	95% (0.4)	5	13
Putative uncharacterized protein OS=Waddlia chondrophila (strain ATCC VR-1470 / WSU 86-1044) GN=wcw_0261 PE=4 SV=1	D6YU25_WADCW	91 kDa	0% (1.7)	22	12
Alanine--tRNA ligase OS=Waddlia chondrophila (strain ATCC VR-1470 / WSU 86-1044) GN=alaS PE=3 SV=1	D6YTZ8_WADCW	98 kDa	0% (1.0)	13	12
Type 1 citrate synthase OS=Waddlia chondrophila (strain ATCC VR-1470 / WSU 86-1044) GN=gltA PE=3 SV=1	D6YWT6_WADCW	43 kDa	0% (0.9)	11	12
Glyceraldehyde-3-P dehydrogenase OS=Waddlia chondrophila (strain ATCC VR-1470 / WSU 86-1044) GN=gapA PE=3 SV=1	D6YRY3_WADCW	37 kDa	0% (0.9)	11	12
Arginine--tRNA ligase OS=Waddlia chondrophila (strain ATCC VR-1470 / WSU 86-1044) GN=argS PE=3 SV=1	D6YSK7_WADCW	65 kDa	0% (0.7)	9	12
RNA-binding protein OS=Waddlia chondrophila (strain ATCC VR-1470 / WSU 86-1044) GN=rbp PE=4 SV=1	D6YVC1_WADCW	10 kDa	0% (0.6)	7	12
Short chain dehydrogenase/reductase family protein OS=Waddlia chondrophila (strain ATCC VR-1470 / WSU 86-1044) GN=wcw_1468 PE=4 SV=1	D6YRX2_WADCW	30 kDa	95% (0.5)	6	12
Putative uncharacterized protein OS=Waddlia chondrophila (strain ATCC VR-1470 / WSU 86-1044) GN=wcw_0594 PE=4 SV=1	D6YV01_WADCW	60 kDa	95% (0.4)	5	12
Putative uncharacterized protein OS=Waddlia chondrophila (strain ATCC VR-1470 / WSU 86-1044) GN=wcw_0345 PE=4 SV=1	D6YUA8_WADCW	60 kDa	95% (0.3)	4	12
Methylmalonyl-CoA mutase protein OS=Waddlia chondrophila (strain ATCC VR-1470 / WSU 86-1044) GN=mcm PE=4 SV=1	D6YUM3_WADCW	116 kDa	95% (0.3)	4	12
Valine--tRNA ligase OS=Waddlia chondrophila (strain ATCC VR-1470 / WSU 86-1044) GN=valS PE=3 SV=1	D6YX05_WADCW	110 kDa	0% (1.5)	18	11
Asparagine--tRNA ligase OS=Waddlia chondrophila (strain ATCC VR-1470 / WSU 86-1044) GN=asnS PE=3 SV=1	D6YS69_WADCW	54 kDa	0% (1.0)	12	11
30S ribosomal protein S3 OS=Waddlia chondrophila (strain ATCC VR-1470 / WSU 86-1044) GN=rpsC PE=3 SV=1	D6YS00_WADCW	24 kDa	0% (1.0)	12	11
30S ribosomal protein S11 OS=Waddlia chondrophila (strain ATCC VR-1470 / WSU 86-1044) GN=rpsK PE=3 SV=1	D6YRY6_WADCW	14 kDa	0% (0.9)	10	11
3-oxoacyl-[acyl-carrier-protein] reductase protein FabG OS=Waddlia chondrophila (strain ATCC VR-1470 / WSU 86-1044) GN=fabG PE=3 SV=1	D6YWN3_WADCW	27 kDa	0% (0.9)	10	11
DNA ligase OS=Waddlia chondrophila (strain ATCC VR-1470 / WSU 86-1044) GN=ligA PE=3 SV=1	D6YWS4_WADCW	75 kDa	0% (0.8)	9	11
50S ribosomal protein L9 OS=Waddlia chondrophila (strain ATCC VR-1470 / WSU 86-1044) GN=rplI PE=3 SV=1	D6YVM4_WADCW	18 kDa	0% (0.8)	9	11
Type II site-specific deoxyribonuclease OS=Waddlia chondrophila (strain ATCC VR-1470 / WSU 86-1044) GN=wcw_1691 PE=4 SV=1	D6YSJ0_WADCW	29 kDa	0% (0.7)	8	11
Ribonuclease G OS=Waddlia chondrophila (strain ATCC VR-1470 / WSU 86-1044) GN=cafA PE=4 SV=1	D6YUG2_WADCW	59 kDa	0% (0.6)	7	11
Proline--tRNA ligase OS=Waddlia chondrophila (strain ATCC VR-1470 / WSU 86-1044) GN=proS PE=3 SV=1	D6YUF5_WADCW	58 kDa	0% (0.6)	7	11
50S ribosomal protein L19 OS=Waddlia chondrophila (strain ATCC VR-1470 / WSU 86-1044) GN=rplS PE=3 SV=1	D6YVA6_WADCW	19 kDa	0% (0.6)	7	11
Putative membrane protein OS=Waddlia chondrophila (strain ATCC VR-1470 / WSU 86-1044) GN=ompA3 PE=4 SV=1	D6YTH9_WADCW	40 kDa	0% (0.6)	7	11
Zn-dependend thermostable carboxypeptidase OS=Waddlia chondrophila (strain ATCC VR-1470 / WSU 86-1044) GN=wcw_0678 PE=4 SV=1	D6YV84_WADCW	59 kDa	95% (0.4)	5	11
Putative hydroxymethylglutaryl-CoA synthase OS=Waddlia chondrophila (strain ATCC VR-1470 / WSU 86-1044) GN=wcw_1115 PE=4 SV=1	D6YWG1_WADCW	48 kDa	95% (0.3)	4	11
Putative uncharacterized protein OS=Waddlia chondrophila (strain ATCC VR-1470 / WSU 86-1044) GN=wcw_0026 PE=4 SV=1	D6YTE2_WADCW	114 kDa	95% (0.3)	4	11
Putative uncharacterized protein OS=Waddlia chondrophila (strain ATCC VR-1470 / WSU 86-1044) GN=wcw_1581 PE=4 SV=1	D6YS84_WADCW	106 kDa	95% (0.3)	3	11
Putative general secretion pathway protein D OS=Waddlia chondrophila (strain ATCC VR-1470 / WSU 86-1044) GN=gspD PE=3 SV=1	D6YT56_WADCW	98 kDa	95% (0.09)	0	11
Putative O Protein-disulfide isomerase OS=Waddlia chondrophila (strain ATCC VR-1470 / WSU 86-1044) GN=wcw_1143 PE=4 SV=1	D6YWI9_WADCW	39 kDa	0% (1.3)	14	10
UPF0109 protein wcw_1554 OS=Waddlia chondrophila (strain ATCC VR-1470 / WSU 86-1044) GN=wcw_1554 PE=3 SV=1	D6YS57_WADCW	10 kDa	0% (1.2)	13	10
DNA topoisomerase IV, subunit B OS=Waddlia chondrophila (strain ATCC VR-1470 / WSU 86-1044) GN=parE PE=3 SV=1	D6YS65_WADCW	69 kDa	0% (0.8)	8	10
Putative uncharacterized protein OS=Waddlia chondrophila (strain ATCC VR-1470 / WSU 86-1044) GN=wcw_1086 PE=4 SV=1	D6YWD2_WADCW	93 kDa	0% (0.7)	7	10
Putative uncharacterized protein OS=Waddlia chondrophila (strain ATCC VR-1470 / WSU 86-1044) GN=wcw_0260 PE=4 SV=1	D6YU24_WADCW	77 kDa	95% (0.5)	5	10
50S ribosomal protein L25 OS=Waddlia chondrophila (strain ATCC VR-1470 / WSU 86-1044) GN=rplY PE=3 SV=1	D6YVM0_WADCW	21 kDa	95% (0.4)	4	10
50S ribosomal protein L14 OS=Waddlia chondrophila (strain ATCC VR-1470 / WSU 86-1044) GN=rplN PE=3 SV=1	D6YRZ6_WADCW	14 kDa	95% (0.4)	4	10
Putative uncharacterized protein OS=Waddlia chondrophila (strain ATCC VR-1470 / WSU 86-1044) GN=wcw_0742 PE=4 SV=1	D6YVE8_WADCW	33 kDa	95% (0.3)	3	10
Putative uncharacterized protein OS=Waddlia chondrophila (strain ATCC VR-1470 / WSU 86-1044) GN=wcw_0377 PE=4 SV=1	D6YUD8_WADCW	10 kDa	95% (0.3)	3	10
Alpha,alpha-trehalose-phosphate synthase OS=Waddlia chondrophila (strain ATCC VR-1470 / WSU 86-1044) GN=otsA PE=4 SV=1	D6YWJ2_WADCW	54 kDa	95% (0.3)	3	10
Putative uncharacterized protein OS=Waddlia chondrophila (strain ATCC VR-1470 / WSU 86-1044) GN=wcw_0776 PE=4 SV=1	D6YVI2_WADCW	34 kDa	95% (0.10)	0	10
Isoleucine--tRNA ligase OS=Waddlia chondrophila (strain ATCC VR-1470 / WSU 86-1044) GN=ileS PE=3 SV=1	D6YUU0_WADCW	120 kDa	0% (1.8)	17	9
UPF0365 protein wcw_1211 OS=Waddlia chondrophila (strain ATCC VR-1470 / WSU 86-1044) GN=yqfA PE=3 SV=1	D6YWQ7_WADCW	37 kDa	0% (1.6)	15	9
Glycyl-tRNA synthetase OS=Waddlia chondrophila (strain ATCC VR-1470 / WSU 86-1044) GN=glyQ PE=3 SV=1	D6YWX3_WADCW	116 kDa	0% (1.4)	13	9
Glucose-6-phosphate 1-dehydrogenase OS=Waddlia chondrophila (strain ATCC VR-1470 / WSU 86-1044) GN=zwf PE=3 SV=1	D6YWH8_WADCW	60 kDa	0% (1.3)	12	9
Putative 3-hydroxyacyl-CoA dehydrogenase OS=Waddlia chondrophila (strain ATCC VR-1470 / WSU 86-1044) GN=wcw_1472 PE=4 SV=1	D6YRX6_WADCW	50 kDa	0% (1.2)	11	9
50S ribosomal protein L10 OS=Waddlia chondrophila (strain ATCC VR-1470 / WSU 86-1044) GN=rplJ PE=3 SV=1	D6YUZ7_WADCW	19 kDa	0% (0.8)	8	9
Tyrosine--tRNA ligase OS=Waddlia chondrophila (strain ATCC VR-1470 / WSU 86-1044) GN=tyrS PE=3 SV=1	D6YRJ1_WADCW	49 kDa	0% (0.7)	7	9
Putative uncharacterized protein OS=Waddlia chondrophila (strain ATCC VR-1470 / WSU 86-1044) GN=wcw_0518 PE=4 SV=1	D6YUS8_WADCW	57 kDa	0% (0.7)	7	9
Putative uncharacterized protein OS=Waddlia chondrophila (strain ATCC VR-1470 / WSU 86-1044) GN=wcw_0908 PE=3 SV=1	D6YVV9_WADCW	94 kDa	0% (0.6)	6	9
Protein translocase subunit SecY OS=Waddlia chondrophila (strain ATCC VR-1470 / WSU 86-1044) GN=secY PE=3 SV=1	D6YRY8_WADCW	51 kDa	0% (0.5)	5	9
50S ribosomal protein L23 OS=Waddlia chondrophila (strain ATCC VR-1470 / WSU 86-1044) GN=rplW PE=3 SV=1	D6YS04_WADCW	13 kDa	95% (0.3)	3	9
Putative uncharacterized protein OS=Waddlia chondrophila (strain ATCC VR-1470 / WSU 86-1044) GN=wcw_1930 PE=4 SV=1	D6YT71_WADCW	41 kDa	95% (0.3)	3	9
Exodeoxyribonuclease 7 large subunit OS=Waddlia chondrophila (strain ATCC VR-1470 / WSU 86-1044) GN=xseA PE=3 SV=1	D6YWK2_WADCW	51 kDa	95% (0.1)	1	9
Elongation factor G OS=Waddlia chondrophila (strain ATCC VR-1470 / WSU 86-1044) GN=fusA PE=3 SV=1	D6YU70_WADCW	77 kDa	95% (11)	89	8
Chaperone protein DnaK OS=Waddlia chondrophila (strain ATCC VR-1470 / WSU 86-1044) GN=dnaK PE=3 SV=1	D6YSD8_WADCW	70 kDa	95% (3.5)	30	8
Tail-specific protease OS=Waddlia chondrophila (strain ATCC VR-1470 / WSU 86-1044) GN=tsp1 PE=3 SV=1	D6YSG4_WADCW	76 kDa	95% (2.4)	20	8
Putative uncharacterized protein OS=Waddlia chondrophila (strain ATCC VR-1470 / WSU 86-1044) GN=wcw_1327 PE=4 SV=1	D6YRI4_WADCW	51 kDa	0% (1.7)	14	8
Ribonucleoside triphosphate reductase OS=Waddlia chondrophila (strain ATCC VR-1470 / WSU 86-1044) GN=nrdD PE=4 SV=1	D6YU95_WADCW	76 kDa	0% (1.1)	9	8
Citrate synthase OS=Waddlia chondrophila (strain ATCC VR-1470 / WSU 86-1044) GN=prpC PE=3 SV=1	D6YRX9_WADCW	42 kDa	0% (0.8)	7	8
30S ribosomal protein S5 OS=Waddlia chondrophila (strain ATCC VR-1470 / WSU 86-1044) GN=rpsE PE=3 SV=1	D6YRZ0_WADCW	17 kDa	0% (0.8)	7	8
5-methyltetrahydropteroyltriglutamate--homocysteine methyltransferase OS=Waddlia chondrophila (strain ATCC VR-1470 / WSU 86-1044) GN=metE3 PE=4 SV=1	D6YSN4_WADCW	44 kDa	0% (0.8)	7	8
30S ribosomal protein S9 OS=Waddlia chondrophila (strain ATCC VR-1470 / WSU 86-1044) GN=rpsI PE=3 SV=1	D6YWS0_WADCW	14 kDa	0% (0.7)	6	8
Cytidylate kinase OS=Waddlia chondrophila (strain ATCC VR-1470 / WSU 86-1044) GN=cmk PE=3 SV=1	D6YU76_WADCW	25 kDa	0% (0.7)	6	8
Putative uncharacterized protein OS=Waddlia chondrophila (strain ATCC VR-1470 / WSU 86-1044) GN=wcw_0145 PE=4 SV=1	D6YTQ9_WADCW	90 kDa	0% (0.6)	5	8
RNA polymerase sigma factor OS=Waddlia chondrophila (strain ATCC VR-1470 / WSU 86-1044) GN=rpoD PE=3 SV=1	D6YT87_WADCW	65 kDa	0% (0.6)	5	8
Ribosome-binding factor A OS=Waddlia chondrophila (strain ATCC VR-1470 / WSU 86-1044) GN=rbfA PE=3 SV=1	D6YVR2_WADCW	15 kDa	0% (0.6)	5	8
Putative membrane protein OS=Waddlia chondrophila (strain ATCC VR-1470 / WSU 86-1044) GN=wcw_1915 PE=4 SV=1	D6YT57_WADCW	57 kDa	95% (0.5)	4	8
Heat-inducible transcription repressor hrcA OS=Waddlia chondrophila (strain ATCC VR-1470 / WSU 86-1044) GN=hrcA PE=3 SV=1	D6YSD6_WADCW	45 kDa	95% (0.5)	4	8
30S ribosomal protein S15 OS=Waddlia chondrophila (strain ATCC VR-1470 / WSU 86-1044) GN=rpsO PE=3 SV=1	D6YV94_WADCW	10 kDa	95% (0.5)	4	8
50S ribosomal protein L3 OS=Waddlia chondrophila (strain ATCC VR-1470 / WSU 86-1044) GN=rplC PE=3 SV=1	D6YS06_WADCW	24 kDa	95% (0.5)	4	8
Elongation factor 4 OS=Waddlia chondrophila (strain ATCC VR-1470 / WSU 86-1044) GN=lepA PE=3 SV=1	D6YU80_WADCW	68 kDa	95% (0.4)	3	8
Actin-like ATPase involved in cell morphogenesis OS=Waddlia chondrophila (strain ATCC VR-1470 / WSU 86-1044) GN=mreB PE=4 SV=1	D6YS95_WADCW	39 kDa	95% (0.2)	2	8
Protein RecA OS=Waddlia chondrophila (strain ATCC VR-1470 / WSU 86-1044) GN=recA PE=3 SV=1	D6YTB6_WADCW	38 kDa	95% (0.1)	0	8
Putative uncharacterized protein OS=Waddlia chondrophila (strain ATCC VR-1470 / WSU 86-1044) GN=wcw_0677 PE=4 SV=1	D6YV83_WADCW	87 kDa	95% (0.1)	0	8
Enolase OS=Waddlia chondrophila (strain ATCC VR-1470 / WSU 86-1044) GN=eno PE=3 SV=1	D6YT05_WADCW	47 kDa	0% (1.6)	12	7
Putative uncharacterized protein OS=Waddlia chondrophila (strain ATCC VR-1470 / WSU 86-1044) GN=wcw_0969 PE=4 SV=1	D6YW18_WADCW	18 kDa	0% (1.6)	12	7
NAD-specific glutamate dehydrogenase OS=Waddlia chondrophila (strain ATCC VR-1470 / WSU 86-1044) GN=gdhB PE=4 SV=1	D6YSD5_WADCW	117 kDa	0% (1.2)	9	7
Putative uncharacterized protein OS=Waddlia chondrophila (strain ATCC VR-1470 / WSU 86-1044) GN=wcw_1608 PE=4 SV=1	D6YSA8_WADCW	35 kDa	0% (1.2)	9	7
V-type proton ATPase subunit E OS=Waddlia chondrophila (strain ATCC VR-1470 / WSU 86-1044) GN=ntpE PE=3 SV=1	D6YV10_WADCW	24 kDa	0% (1.1)	8	7
Phosphofructokinase OS=Waddlia chondrophila (strain ATCC VR-1470 / WSU 86-1044) GN=pfkA PE=4 SV=1	D6YWC7_WADCW	61 kDa	0% (0.9)	7	7
Putative cytochrome oxidase, cytochrome c subunit OS=Waddlia chondrophila (strain ATCC VR-1470 / WSU 86-1044) GN=fixO PE=4 SV=1	D6YTA2_WADCW	50 kDa	0% (0.9)	7	7
Putative uncharacterized protein OS=Waddlia chondrophila (strain ATCC VR-1470 / WSU 86-1044) GN=wcw_0171 PE=4 SV=1	D6YTT5_WADCW	50 kDa	0% (0.9)	7	7
DNA polymerase I OS=Waddlia chondrophila (strain ATCC VR-1470 / WSU 86-1044) GN=polA PE=3 SV=1	D6YSE5_WADCW	100 kDa	0% (0.7)	5	7
Ribosomal protein S6 modification protein OS=Waddlia chondrophila (strain ATCC VR-1470 / WSU 86-1044) GN=rimK PE=4 SV=1	D6YWF8_WADCW	34 kDa	0% (0.5)	4	7
Inorganic pyrophosphatase OS=Waddlia chondrophila (strain ATCC VR-1470 / WSU 86-1044) GN=ppa PE=4 SV=1	D6YU93_WADCW	23 kDa	0% (0.5)	4	7
Pyridine nucleotide-disulfide oxidoreductase OS=Waddlia chondrophila (strain ATCC VR-1470 / WSU 86-1044) GN=wcw_1970 PE=4 SV=1	D6YTA8_WADCW	68 kDa	0% (0.5)	4	7
Putative uncharacterized protein OS=Waddlia chondrophila (strain ATCC VR-1470 / WSU 86-1044) GN=wcw_1974 PE=4 SV=1	D6YTB2_WADCW	65 kDa	0% (0.5)	4	7
RNA pseudouridylate synthase family protein OS=Waddlia chondrophila (strain ATCC VR-1470 / WSU 86-1044) GN=wcw_1135 PE=4 SV=1	D6YWI1_WADCW	27 kDa	95% (0.4)	3	7
Biotin carboxylase OS=Waddlia chondrophila (strain ATCC VR-1470 / WSU 86-1044) GN=accC PE=4 SV=1	D6YVS4_WADCW	50 kDa	95% (0.4)	3	7
30S ribosomal protein S8 OS=Waddlia chondrophila (strain ATCC VR-1470 / WSU 86-1044) GN=rpsH PE=3 SV=1	D6YRZ3_WADCW	15 kDa	95% (0.4)	3	7
2-oxogluturate dehydrogenase complex E2 component OS=Waddlia chondrophila (strain ATCC VR-1470 / WSU 86-1044) GN=sucB PE=3 SV=1	D6YW47_WADCW	40 kDa	95% (0.3)	2	7
3-oxoacyl-[acyl-carrier-protein] synthase 2 OS=Waddlia chondrophila (strain ATCC VR-1470 / WSU 86-1044) GN=fabF PE=3 SV=1	D6YRN0_WADCW	44 kDa	95% (0.1)	1	7
Putative uncharacterized protein OS=Waddlia chondrophila (strain ATCC VR-1470 / WSU 86-1044) GN=wcw_1532 PE=4 SV=1	D6YS36_WADCW	33 kDa	95% (0.1)	0	7
50S ribosomal protein L2 OS=Waddlia chondrophila (strain ATCC VR-1470 / WSU 86-1044) GN=rplB PE=3 SV=1	D6YS03_WADCW	32 kDa	95% (0.1)	0	7
Succinate dehydrogenase flavoprotein subunit A OS=Waddlia chondrophila (strain ATCC VR-1470 / WSU 86-1044) GN=sdhA PE=4 SV=1	D6YSS7_WADCW	71 kDa	95% (3.6)	23	6
Putative uncharacterized protein OS=Waddlia chondrophila (strain ATCC VR-1470 / WSU 86-1044) GN=wcw_1513 PE=4 SV=1	D6YS17_WADCW	47 kDa	95% (3.3)	21	6
V-type ATP synthase beta chain OS=Waddlia chondrophila (strain ATCC VR-1470 / WSU 86-1044) GN=ntpB PE=3 SV=1	D6YV13_WADCW	48 kDa	95% (3.3)	21	6
DO serine protease OS=Waddlia chondrophila (strain ATCC VR-1470 / WSU 86-1044) GN=htrA3 PE=4 SV=1	D6YUJ3_WADCW	52 kDa	0% (1.7)	11	6
Serine hydroxymethyltransferase OS=Waddlia chondrophila (strain ATCC VR-1470 / WSU 86-1044) GN=glyA PE=3 SV=1	D6YRW1_WADCW	55 kDa	0% (1.4)	9	6
Putative uncharacterized protein OS=Waddlia chondrophila (strain ATCC VR-1470 / WSU 86-1044) GN=wcw_0782 PE=4 SV=1	D6YVI8_WADCW	48 kDa	0% (1.3)	8	6
Dihydrolipoyl dehydrogenase OS=Waddlia chondrophila (strain ATCC VR-1470 / WSU 86-1044) GN=lpdA2 PE=3 SV=1	D6YW48_WADCW	48 kDa	0% (1.3)	8	6
Phenylalanine--tRNA ligase alpha subunit OS=Waddlia chondrophila (strain ATCC VR-1470 / WSU 86-1044) GN=pheS PE=3 SV=1	D6YVW7_WADCW	39 kDa	0% (1.3)	8	6
Putative uncharacterized protein OS=Waddlia chondrophila (strain ATCC VR-1470 / WSU 86-1044) GN=wcw_0534 PE=4 SV=1	D6YUU4_WADCW	29 kDa	0% (1.1)	7	6
Serine--tRNA ligase OS=Waddlia chondrophila (strain ATCC VR-1470 / WSU 86-1044) GN=serS PE=3 SV=1	D6YSD0_WADCW	48 kDa	0% (0.9)	6	6
Putative monovalent cation transporter, sodium/hydrogen exchanger family OS=Waddlia chondrophila (strain ATCC VR-1470 / WSU 86-1044) GN=wcw_0212 PE=4 SV=1	D6YTX6_WADCW	60 kDa	0% (0.9)	6	6
Methionyl-tRNA formyltransferase OS=Waddlia chondrophila (strain ATCC VR-1470 / WSU 86-1044) GN=fmt PE=3 SV=1	D6YS11_WADCW	34 kDa	0% (0.8)	5	6
Carbohydrate isomerase, KpsF/GutQ family OS=Waddlia chondrophila (strain ATCC VR-1470 / WSU 86-1044) GN=kpsF PE=3 SV=1	D6YSM5_WADCW	35 kDa	0% (0.8)	5	6
Putative nicotinate-nucleotide pyrophosphorylase OS=Waddlia chondrophila (strain ATCC VR-1470 / WSU 86-1044) GN=wcw_1395 PE=4 SV=1	D6YRQ0_WADCW	32 kDa	0% (0.8)	5	6
Delta-aminolevulinic acid dehydratase OS=Waddlia chondrophila (strain ATCC VR-1470 / WSU 86-1044) GN=hemB PE=3 SV=1	D6YTF4_WADCW	38 kDa	0% (0.8)	5	6
Putative acetyltransferase OS=Waddlia chondrophila (strain ATCC VR-1470 / WSU 86-1044) GN=wcw_0383 PE=4 SV=1	D6YUE4_WADCW	20 kDa	0% (0.8)	5	6
Putative membrane protease subunit OS=Waddlia chondrophila (strain ATCC VR-1470 / WSU 86-1044) GN=wcw_0668 PE=4 SV=1	D6YV75_WADCW	18 kDa	0% (0.8)	5	6
Putative uncharacterized protein OS=Waddlia chondrophila (strain ATCC VR-1470 / WSU 86-1044) GN=wcw_0604 PE=4 SV=1	D6YV11_WADCW	31 kDa	0% (0.6)	4	6
GMP reductase OS=Waddlia chondrophila (strain ATCC VR-1470 / WSU 86-1044) GN=guaC PE=3 SV=1	D6YVQ0_WADCW	39 kDa	0% (0.6)	4	6
Arginine N-succinyltransferase beta subunit OS=Waddlia chondrophila (strain ATCC VR-1470 / WSU 86-1044) GN=astA PE=4 SV=1	D6YVN7_WADCW	40 kDa	0% (0.6)	4	6
Two-component response regulator phoB OS=Waddlia chondrophila (strain ATCC VR-1470 / WSU 86-1044) GN=phoB PE=4 SV=1	D6YTP2_WADCW	26 kDa	0% (0.6)	4	6
50S ribosomal protein L24 OS=Waddlia chondrophila (strain ATCC VR-1470 / WSU 86-1044) GN=rplX PE=3 SV=1	D6YRZ5_WADCW	13 kDa	0% (0.6)	4	6
Putative membrane protein OS=Waddlia chondrophila (strain ATCC VR-1470 / WSU 86-1044) GN=wcw_0619 PE=4 SV=1	D6YV26_WADCW	17 kDa	0% (0.6)	4	6
Adenylate kinase OS=Waddlia chondrophila (strain ATCC VR-1470 / WSU 86-1044) GN=adk PE=3 SV=1	D6YWU6_WADCW	25 kDa	95% (0.5)	3	6
Signal recognition particle receptor FtsY OS=Waddlia chondrophila (strain ATCC VR-1470 / WSU 86-1044) GN=ftsY PE=3 SV=1	D6YUI4_WADCW	33 kDa	95% (0.5)	3	6
Putative membrane protein OS=Waddlia chondrophila (strain ATCC VR-1470 / WSU 86-1044) GN=ompA2 PE=4 SV=1	D6YTH8_WADCW	39 kDa	95% (0.5)	3	6
Lon protease OS=Waddlia chondrophila (strain ATCC VR-1470 / WSU 86-1044) GN=lon1 PE=3 SV=1	D6YRU6_WADCW	94 kDa	95% (0.3)	2	6
Asparagine synthetase OS=Waddlia chondrophila (strain ATCC VR-1470 / WSU 86-1044) GN=asnB1 PE=4 SV=1	D6YVY5_WADCW	72 kDa	95% (0.3)	2	6
Putative transposase OS=Waddlia chondrophila (strain ATCC VR-1470 / WSU 86-1044) GN=wcw_0009 PE=4 SV=1	D6YTC5_WADCW	45 kDa	95% (0.3)	2	6
Putative uncharacterized protein OS=Waddlia chondrophila (strain ATCC VR-1470 / WSU 86-1044) GN=wcw_1652 PE=4 SV=1	D6YSF2_WADCW	39 kDa	95% (0.3)	2	6
50S ribosomal protein L11 OS=Waddlia chondrophila (strain ATCC VR-1470 / WSU 86-1044) GN=rplK PE=3 SV=1	D6YUZ5_WADCW	15 kDa	95% (0.2)	0	6
Glycosyl transferase, group 1 OS=Waddlia chondrophila (strain ATCC VR-1470 / WSU 86-1044) GN=ypjH PE=4 SV=1	D6YU40_WADCW	41 kDa	95% (0.2)	0	6
Putative uncharacterized protein OS=Waddlia chondrophila (strain ATCC VR-1470 / WSU 86-1044) GN=wcw_1284 PE=4 SV=1	D6YWX5_WADCW	21 kDa	0% (1.5)	8	5
Putative uncharacterized protein OS=Waddlia chondrophila (strain ATCC VR-1470 / WSU 86-1044) GN=wcw_1259 PE=4 SV=1	D6YWV0_WADCW	23 kDa	0% (1.3)	7	5
3-oxoacyl-[acyl-carrier-protein] synthase 3 OS=Waddlia chondrophila (strain ATCC VR-1470 / WSU 86-1044) GN=fabH PE=3 SV=1	D6YWN5_WADCW	35 kDa	0% (1.3)	7	5
Putative uncharacterized protein OS=Waddlia chondrophila (strain ATCC VR-1470 / WSU 86-1044) GN=wcw_0936 PE=4 SV=1	D6YVY6_WADCW	20 kDa	0% (1.1)	6	5
Putative phospholipid N-methyltransferase OS=Waddlia chondrophila (strain ATCC VR-1470 / WSU 86-1044) GN=wcw_1069 PE=4 SV=1	D6YWB7_WADCW	25 kDa	0% (0.9)	5	5
Glutamate dehydrogenase/leucine dehydrogenase OS=Waddlia chondrophila (strain ATCC VR-1470 / WSU 86-1044) GN=gdhA PE=3 SV=1	D6YSK6_WADCW	41 kDa	0% (0.9)	5	5
Putative uncharacterized protein OS=Waddlia chondrophila (strain ATCC VR-1470 / WSU 86-1044) GN=wcw_0144 PE=4 SV=1	D6YTQ8_WADCW	14 kDa	0% (0.9)	5	5
50S ribosomal protein L18 OS=Waddlia chondrophila (strain ATCC VR-1470 / WSU 86-1044) GN=rplR PE=3 SV=1	D6YRZ1_WADCW	14 kDa	0% (0.9)	5	5
30S ribosomal protein S10 OS=Waddlia chondrophila (strain ATCC VR-1470 / WSU 86-1044) GN=rpsJ PE=3 SV=1	D6YU69_WADCW	12 kDa	0% (0.8)	4	5
30S ribosomal protein S7 OS=Waddlia chondrophila (strain ATCC VR-1470 / WSU 86-1044) GN=rpsG PE=3 SV=1	D6YU71_WADCW	18 kDa	0% (0.8)	4	5
Potassium uptake system, Trk family OS=Waddlia chondrophila (strain ATCC VR-1470 / WSU 86-1044) GN=trkA PE=4 SV=1	D6YSZ9_WADCW	50 kDa	0% (0.8)	4	5
Signal recognition particle protein OS=Waddlia chondrophila (strain ATCC VR-1470 / WSU 86-1044) GN=ffh PE=3 SV=1	D6YVA3_WADCW	49 kDa	0% (0.8)	4	5
Putative rRNA methylase, SpoU family OS=Waddlia chondrophila (strain ATCC VR-1470 / WSU 86-1044) GN=wcw_1866 PE=4 SV=1	D6YT09_WADCW	26 kDa	0% (0.8)	4	5
Ribonuclease Z OS=Waddlia chondrophila (strain ATCC VR-1470 / WSU 86-1044) GN=rnz PE=3 SV=1	D6YRU9_WADCW	34 kDa	0% (0.6)	3	5
Tryptophan--tRNA ligase OS=Waddlia chondrophila (strain ATCC VR-1470 / WSU 86-1044) GN=trpS PE=3 SV=1	D6YTV5_WADCW	39 kDa	0% (0.6)	3	5
Probable endonuclease 4 OS=Waddlia chondrophila (strain ATCC VR-1470 / WSU 86-1044) GN=nfo PE=3 SV=1	D6YS70_WADCW	35 kDa	0% (0.6)	3	5
Putative uncharacterized protein OS=Waddlia chondrophila (strain ATCC VR-1470 / WSU 86-1044) GN=wcw_1222 PE=4 SV=1	D6YWR8_WADCW	42 kDa	95% (0.4)	2	5
Putative ADP-L-glycero-D-manno-heptose-6-epimerase OS=Waddlia chondrophila (strain ATCC VR-1470 / WSU 86-1044) GN=hldD PE=4 SV=1	D6YW28_WADCW	36 kDa	95% (0.4)	2	5
GTPase HflX OS=Waddlia chondrophila (strain ATCC VR-1470 / WSU 86-1044) GN=hflX PE=3 SV=1	D6YWT0_WADCW	50 kDa	95% (0.4)	2	5
Putative uncharacterized protein OS=Waddlia chondrophila (strain ATCC VR-1470 / WSU 86-1044) GN=wcw_0970 PE=4 SV=1	D6YW19_WADCW	33 kDa	95% (0.4)	2	5
DNA polymerase III epsilon chain OS=Waddlia chondrophila (strain ATCC VR-1470 / WSU 86-1044) GN=dnaQ3 PE=4 SV=1	D6YSK2_WADCW	28 kDa	95% (0.2)	1	5
5-methyltetrahydropteroyltriglutamate--homocysteine methyltransferase OS=Waddlia chondrophila (strain ATCC VR-1470 / WSU 86-1044) GN=metE1 PE=4 SV=1	D6YSN3_WADCW	35 kDa	95% (0.2)	0	5
Aspartate--tRNA ligase OS=Waddlia chondrophila (strain ATCC VR-1470 / WSU 86-1044) GN=aspS PE=3 SV=1	D6YS31_WADCW	68 kDa	95% (4.5)	19	4
Tail-specific protease OS=Waddlia chondrophila (strain ATCC VR-1470 / WSU 86-1044) GN=tsp3 PE=3 SV=1	D6YSI3_WADCW	74 kDa	95% (2.8)	12	4
Putative uncharacterized protein OS=Waddlia chondrophila (strain ATCC VR-1470 / WSU 86-1044) GN=wcw_1632 PE=4 SV=1	D6YSD2_WADCW	50 kDa	95% (2.6)	11	4
Single-stranded DNA-binding protein OS=Waddlia chondrophila (strain ATCC VR-1470 / WSU 86-1044) GN=wcw_0971 PE=4 SV=1	D6YW20_WADCW	16 kDa	95% (2.1)	9	4
Putative needle chaperone SctG OS=Waddlia chondrophila (strain ATCC VR-1470 / WSU 86-1044) GN=sctG PE=4 SV=1	D6YSB4_WADCW	17 kDa	0% (1.4)	6	4
Nicotinate phosphoribosyltransferase OS=Waddlia chondrophila (strain ATCC VR-1470 / WSU 86-1044) GN=pncB PE=3 SV=1	D6YUU6_WADCW	55 kDa	0% (1.2)	5	4
Cob(I)alamin adenosyltransferase OS=Waddlia chondrophila (strain ATCC VR-1470 / WSU 86-1044) GN=wcw_0842 PE=4 SV=1	D6YVP7_WADCW	22 kDa	0% (1.2)	5	4
Putative 3-oxoacyl-[acyl-carrier-protein] reductase OS=Waddlia chondrophila (strain ATCC VR-1470 / WSU 86-1044) GN=wcw_1412 PE=3 SV=1	D6YRR7_WADCW	29 kDa	0% (1.2)	5	4
Putative uncharacterized protein OS=Waddlia chondrophila (strain ATCC VR-1470 / WSU 86-1044) GN=wcw_0598 PE=4 SV=1	D6YV05_WADCW	74 kDa	0% (0.9)	4	4
Sodium-type flagellar protein motY OS=Waddlia chondrophila (strain ATCC VR-1470 / WSU 86-1044) GN=pal PE=3 SV=1	D6YTN6_WADCW	29 kDa	0% (0.9)	4	4
3-hydroxyacyl-[acyl-carrier-protein] dehydratase FabZ OS=Waddlia chondrophila (strain ATCC VR-1470 / WSU 86-1044) GN=fabZ PE=3 SV=1	D6YS13_WADCW	17 kDa	0% (0.9)	4	4
50S ribosomal protein L5 OS=Waddlia chondrophila (strain ATCC VR-1470 / WSU 86-1044) GN=rplE PE=3 SV=1	D6YRZ4_WADCW	21 kDa	0% (0.7)	3	4
50S ribosomal protein L4 OS=Waddlia chondrophila (strain ATCC VR-1470 / WSU 86-1044) GN=rplD PE=3 SV=1	D6YS05_WADCW	26 kDa	0% (0.7)	3	4
Putative uncharacterized protein ddlA1 OS=Waddlia chondrophila (strain ATCC VR-1470 / WSU 86-1044) GN=ddlA1 PE=4 SV=1	D6YTD3_WADCW	73 kDa	0% (0.7)	3	4
Putative uncharacterized protein OS=Waddlia chondrophila (strain ATCC VR-1470 / WSU 86-1044) GN=wcw_p0009 PE=4 SV=1	D6YX14_WADCW	21 kDa	0% (0.7)	3	4
Putative 3-ketoacyl-CoA thiolase OS=Waddlia chondrophila (strain ATCC VR-1470 / WSU 86-1044) GN=wcw_1471 PE=4 SV=1	D6YRX5_WADCW	44 kDa	0% (0.7)	3	4
Putative naphthoate synthase OS=Waddlia chondrophila (strain ATCC VR-1470 / WSU 86-1044) GN=wcw_0450 PE=4 SV=1	D6YUL1_WADCW	28 kDa	0% (0.7)	3	4
2-dehydro-3-deoxyphosphooctonate aldolase OS=Waddlia chondrophila (strain ATCC VR-1470 / WSU 86-1044) GN=kdsA PE=3 SV=1	D6YS54_WADCW	28 kDa	0% (0.7)	3	4
Putative N-acetylmuramoyl alanine amidase OS=Waddlia chondrophila (strain ATCC VR-1470 / WSU 86-1044) GN=amiA PE=4 SV=1	D6YUB7_WADCW	26 kDa	0% (0.7)	3	4
Putative uncharacterized protein OS=Waddlia chondrophila (strain ATCC VR-1470 / WSU 86-1044) GN=wcw_0913 PE=4 SV=1	D6YVW3_WADCW	58 kDa	95% (0.5)	2	4
Putative ATP-dependent RNA helicase DBP2 OS=Waddlia chondrophila (strain ATCC VR-1470 / WSU 86-1044) GN=wcw_1409 PE=4 SV=1	D6YRR4_WADCW	45 kDa	95% (0.5)	2	4
Putative membrane protein OS=Waddlia chondrophila (strain ATCC VR-1470 / WSU 86-1044) GN=wcw_1975 PE=4 SV=1	D6YTB3_WADCW	24 kDa	95% (0.5)	2	4
Methionine aminopeptidase OS=Waddlia chondrophila (strain ATCC VR-1470 / WSU 86-1044) GN=map1 PE=3 SV=1	D6YVC7_WADCW	36 kDa	95% (0.5)	2	4
Putative uncharacterized protein OS=Waddlia chondrophila (strain ATCC VR-1470 / WSU 86-1044) GN=wcw_1297 PE=4 SV=1	D6YWY8_WADCW	34 kDa	95% (0.5)	2	4
DNA-3-methyladenine glycosylase I OS=Waddlia chondrophila (strain ATCC VR-1470 / WSU 86-1044) GN=tag PE=4 SV=1	D6YV60_WADCW	22 kDa	95% (0.5)	2	4
Serine/threonine protein kinase OS=Waddlia chondrophila (strain ATCC VR-1470 / WSU 86-1044) GN=pknD PE=3 SV=1	D6YX00_WADCW	111 kDa	95% (0.2)	1	4
Phosphoribosylaminoimidazolecarboxamideformyltra nsferase OS=Waddlia chondrophila (strain ATCC VR-1470 / WSU 86-1044) GN=purH PE=4 SV=1	D6YSF5_WADCW	60 kDa	95% (0.2)	1	4
Putative uncharacterized protein OS=Waddlia chondrophila (strain ATCC VR-1470 / WSU 86-1044) GN=wcw_1460 PE=4 SV=1	D6YRW4_WADCW	47 kDa	95% (0.2)	0	4
Queuine tRNA-ribosyltransferase OS=Waddlia chondrophila (strain ATCC VR-1470 / WSU 86-1044) GN=tgt PE=3 SV=1	D6YTW9_WADCW	41 kDa	95% (0.2)	0	4
DNA topoisomerase IV, subunit A OS=Waddlia chondrophila (strain ATCC VR-1470 / WSU 86-1044) GN=parC PE=4 SV=1	D6YS64_WADCW	72 kDa	95% (0.2)	0	4
Elongation factor Ts OS=Waddlia chondrophila (strain ATCC VR-1470 / WSU 86-1044) GN=tsf PE=3 SV=1	D6YT74_WADCW	31 kDa	95% (7.2)	23	3
Putative uncharacterized protein OS=Waddlia chondrophila (strain ATCC VR-1470 / WSU 86-1044) GN=wcw_1706 PE=4 SV=1	D6YSK5_WADCW	28 kDa	95% (6.3)	20	3
Putative membrane protein OS=Waddlia chondrophila (strain ATCC VR-1470 / WSU 86-1044) GN=wcw_1100 PE=4 SV=1	D6YWE6_WADCW	21 kDa	95% (4.1)	13	3
Succinyl-CoA ligase [ADP-forming] subunit beta OS=Waddlia chondrophila (strain ATCC VR-1470 / WSU 86-1044) GN=sucC PE=3 SV=1	D6YUI5_WADCW	42 kDa	95% (3.8)	12	3
Putative heat shock protein HtpX OS=Waddlia chondrophila (strain ATCC VR-1470 / WSU 86-1044) GN=htpX PE=3 SV=1	D6YWE7_WADCW	36 kDa	95% (3.2)	10	3
Type III secretion lipoprotein SctJ OS=Waddlia chondrophila (strain ATCC VR-1470 / WSU 86-1044) GN=sctJ PE=4 SV=1	D6YTL0_WADCW	38 kDa	95% (3.2)	10	3
Putative uncharacterized protein OS=Waddlia chondrophila (strain ATCC VR-1470 / WSU 86-1044) GN=wcw_1851 PE=4 SV=1	D6YSZ5_WADCW	83 kDa	95% (2.2)	7	3
Putative uncharacterized protein OS=Waddlia chondrophila (strain ATCC VR-1470 / WSU 86-1044) GN=wcw_1711 PE=4 SV=1	D6YSL0_WADCW	33 kDa	95% (2.2)	7	3
Putative uncharacterized protein OS=Waddlia chondrophila (strain ATCC VR-1470 / WSU 86-1044) GN=wcw_1332 PE=4 SV=1	D6YRI9_WADCW	37 kDa	95% (2.2)	7	3
Putative short-chain dehydrogenase OS=Waddlia chondrophila (strain ATCC VR-1470 / WSU 86-1044) GN=wcw_0513 PE=4 SV=1	D6YUS3_WADCW	29 kDa	0% (1.9)	6	3
V-type ATP synthase subunit D OS=Waddlia chondrophila (strain ATCC VR-1470 / WSU 86-1044) GN=ntpD PE=3 SV=1	D6YV14_WADCW	24 kDa	0% (1.9)	6	3
Putative preprotein translocase subunit YajC OS=Waddlia chondrophila (strain ATCC VR-1470 / WSU 86-1044) GN=yajC PE=4 SV=1	D6YTX0_WADCW	15 kDa	0% (1.6)	5	3
PhoH-like protein OS=Waddlia chondrophila (strain ATCC VR-1470 / WSU 86-1044) GN=phoH PE=4 SV=1	D6YUR3_WADCW	49 kDa	0% (1.6)	5	3
30S ribosomal protein S13 OS=Waddlia chondrophila (strain ATCC VR-1470 / WSU 86-1044) GN=rpsM PE=3 SV=1	D6YRY7_WADCW	14 kDa	0% (1.3)	4	3
Putative uncharacterized protein OS=Waddlia chondrophila (strain ATCC VR-1470 / WSU 86-1044) GN=wcw_0331 PE=4 SV=1	D6YU94_WADCW	38 kDa	0% (1.3)	4	3
50S ribosomal protein L7/L12 OS=Waddlia chondrophila (strain ATCC VR-1470 / WSU 86-1044) GN=rplL PE=3 SV=1	D6YUZ8_WADCW	14 kDa	0% (1.3)	4	3
Thioredoxin reductase OS=Waddlia chondrophila (strain ATCC VR-1470 / WSU 86-1044) GN=trxB PE=3 SV=1	D6YW37_WADCW	35 kDa	0% (0.9)	3	3
Putative uncharacterized protein OS=Waddlia chondrophila (strain ATCC VR-1470 / WSU 86-1044) GN=wcw_1735 PE=4 SV=1	D6YSN1_WADCW	47 kDa	0% (0.9)	3	3
Putative uncharacterized protein OS=Waddlia chondrophila (strain ATCC VR-1470 / WSU 86-1044) GN=wcw_0723 PE=4 SV=1	D6YVC9_WADCW	57 kDa	0% (0.9)	3	3
Putative 23S rRNA (Guanosine-2'-O-)-methyltransferase OS=Waddlia chondrophila (strain ATCC VR-1470 / WSU 86-1044) GN=rlmB PE=4 SV=1	D6YSS2_WADCW	27 kDa	0% (0.9)	3	3
50S ribosomal protein L15 OS=Waddlia chondrophila (strain ATCC VR-1470 / WSU 86-1044) GN=rplO PE=3 SV=1	D6YRY9_WADCW	17 kDa	0% (0.9)	3	3
50S ribosomal protein L16 OS=Waddlia chondrophila (strain ATCC VR-1470 / WSU 86-1044) GN=rplP PE=3 SV=1	D6YRZ9_WADCW	16 kDa	0% (0.9)	3	3
Putative KDO transferase OS=Waddlia chondrophila (strain ATCC VR-1470 / WSU 86-1044) GN=gseA PE=4 SV=1	D6YWC2_WADCW	47 kDa	0% (0.9)	3	3
Pyrroline-5-carboxylate reductase OS=Waddlia chondrophila (strain ATCC VR-1470 / WSU 86-1044) GN=proC PE=4 SV=1	D6YRV8_WADCW	28 kDa	0% (0.9)	3	3
Demethylmenaquinone methyltransferase OS=Waddlia chondrophila (strain ATCC VR-1470 / WSU 86-1044) GN=menG PE=3 SV=1	D6YW81_WADCW	27 kDa	0% (0.6)	2	3
Putative carboxypeptidase G2 OS=Waddlia chondrophila (strain ATCC VR-1470 / WSU 86-1044) GN=wcw_0834 PE=4 SV=1	D6YVN9_WADCW	45 kDa	0% (0.6)	2	3
Ribonuclease 3 OS=Waddlia chondrophila (strain ATCC VR-1470 / WSU 86-1044) GN=rnc PE=3 SV=1	D6YU16_WADCW	29 kDa	0% (0.6)	2	3
RNA polymerase sigma-54 factor OS=Waddlia chondrophila (strain ATCC VR-1470 / WSU 86-1044) GN=rpoN PE=4 SV=1	D6YTT7_WADCW	56 kDa	0% (0.6)	2	3
Ferric uptake regulator protein OS=Waddlia chondrophila (strain ATCC VR-1470 / WSU 86-1044) GN=fur PE=4 SV=1	D6YSJ6_WADCW	15 kDa	0% (0.6)	2	3
Bifunctional protein FolD OS=Waddlia chondrophila (strain ATCC VR-1470 / WSU 86-1044) GN=folD PE=3 SV=1	D6YWL9_WADCW	31 kDa	0% (0.6)	2	3
Probable GTP-binding protein EngB OS=Waddlia chondrophila (strain ATCC VR-1470 / WSU 86-1044) GN=engB PE=3 SV=1	D6YSK3_WADCW	23 kDa	0% (0.6)	2	3
UDP-glucose pyrophosphorylase OS=Waddlia chondrophila (strain ATCC VR-1470 / WSU 86-1044) GN=glmU3 PE=4 SV=1	D6YST5_WADCW	50 kDa	0% (0.6)	2	3
Guanylate kinase OS=Waddlia chondrophila (strain ATCC VR-1470 / WSU 86-1044) GN=gmk PE=3 SV=1	D6YVB2_WADCW	23 kDa	0% (0.6)	2	3
AMP nucleosidase OS=Waddlia chondrophila (strain ATCC VR-1470 / WSU 86-1044) GN=amn PE=4 SV=1	D6YTZ5_WADCW	31 kDa	95% (0.3)	1	3
S-adenosylmethionine:tRNA ribosyltransferase-isomerase OS=Waddlia chondrophila (strain ATCC VR-1470 / WSU 86-1044) GN=queA PE=3 SV=1	D6YW17_WADCW	39 kDa	95% (0.3)	1	3
GTPase obg OS=Waddlia chondrophila (strain ATCC VR-1470 / WSU 86-1044) GN=obgE PE=3 SV=1	D6YSE9_WADCW	36 kDa	95% (0.3)	1	3
50S ribosomal protein L17 OS=Waddlia chondrophila (strain ATCC VR-1470 / WSU 86-1044) GN=rplQ PE=3 SV=1	D6YRY4_WADCW	17 kDa	95% (0.3)	1	3
Putative uncharacterized protein OS=Waddlia chondrophila (strain ATCC VR-1470 / WSU 86-1044) GN=wcw_0770 PE=4 SV=1	D6YVH6_WADCW	27 kDa	95% (0.3)	1	3
Putative uncharacterized protein OS=Waddlia chondrophila (strain ATCC VR-1470 / WSU 86-1044) GN=wcw_1831 PE=4 SV=1	D6YSX5_WADCW	32 kDa	95% (0.3)	1	3
23S rRNA (Uracil-5-)-methyltransferase OS=Waddlia chondrophila (strain ATCC VR-1470 / WSU 86-1044) GN=rumA2 PE=4 SV=1	D6YSY2_WADCW	49 kDa	95% (0.3)	0	3
Virulence plasmid protein pGP6-D-related protein OS=Waddlia chondrophila (strain ATCC VR-1470 / WSU 86-1044) GN=wcw_0023 PE=4 SV=1	D6YTD9_WADCW	29 kDa	95% (0.3)	0	3
Putative uncharacterized protein OS=Waddlia chondrophila (strain ATCC VR-1470 / WSU 86-1044) GN=wcw_1478 PE=4 SV=1	D6YRY2_WADCW	29 kDa	95% (0.3)	0	3
30S ribosomal protein S12 OS=Waddlia chondrophila (strain ATCC VR-1470 / WSU 86-1044) GN=rpsL PE=3 SV=1	D6YU72_WADCW	14 kDa	95% (0.3)	0	3
Putative amine oxidoreductase OS=Waddlia chondrophila (strain ATCC VR-1470 / WSU 86-1044) GN=wcw_1231 PE=4 SV=1	D6YWS7_WADCW	47 kDa	95% (0.3)	0	3
Sigma-54 dependent response regulator atoC OS=Waddlia chondrophila (strain ATCC VR-1470 / WSU 86-1044) GN=atoC PE=4 SV=1	D6YS75_WADCW	52 kDa	95% (0.3)	0	3
Putative membrane protein OS=Waddlia chondrophila (strain ATCC VR-1470 / WSU 86-1044) GN=ompA10 PE=4 SV=1	D6YSY7_WADCW	34 kDa	95% (0.3)	0	3
50S ribosomal protein L28 OS=Waddlia chondrophila (strain ATCC VR-1470 / WSU 86-1044) GN=rpmB PE=3 SV=1	D6YVB6_WADCW	10 kDa	95% (0.3)	0	3
Triosephosphate isomerase OS=Waddlia chondrophila (strain ATCC VR-1470 / WSU 86-1044) GN=tpiA PE=3 SV=1	D6YWK1_WADCW	28 kDa	95% (0.3)	0	3
Putative glycosyltransferase OS=Waddlia chondrophila (strain ATCC VR-1470 / WSU 86-1044) GN=wcw_1281 PE=4 SV=1	D6YWX2_WADCW	33 kDa	95% (0.3)	0	3
50S ribosomal protein L20 OS=Waddlia chondrophila (strain ATCC VR-1470 / WSU 86-1044) GN=rplT PE=3 SV=1	D6YVW6_WADCW	14 kDa	95% (0.3)	0	3
Chaperone protein DnaJ OS=Waddlia chondrophila (strain ATCC VR-1470 / WSU 86-1044) GN=dnaJ PE=3 SV=1	D6YRT9_WADCW	42 kDa	95% (0.3)	0	3
Putative phosphoglucomutase/phosphomannomutase OS=Waddlia chondrophila (strain ATCC VR-1470 / WSU 86-1044) GN=pgm PE=3 SV=1	D6YRR3_WADCW	64 kDa	95% (0.3)	0	3
PTS system IIA protein OS=Waddlia chondrophila (strain ATCC VR-1470 / WSU 86-1044) GN=ptsN1 PE=4 SV=1	D6YU09_WADCW	27 kDa	95% (0.3)	0	3
Chorismate synthase OS=Waddlia chondrophila (strain ATCC VR-1470 / WSU 86-1044) GN=aroC PE=3 SV=1	D6YWA2_WADCW	38 kDa	95% (0.3)	0	3
Cation efflux transporter OS=Waddlia chondrophila (strain ATCC VR-1470 / WSU 86-1044) GN=czcD PE=4 SV=1	D6YWF2_WADCW	36 kDa	95% (0.3)	0	3
Putative uncharacterized protein OS=Waddlia chondrophila (strain ATCC VR-1470 / WSU 86-1044) GN=wcw_1839 PE=4 SV=1	D6YSY3_WADCW	26 kDa	95% (0.3)	0	3
Enoyl-[acyl-carrier-protein] reductase [NADH] OS=Waddlia chondrophila (strain ATCC VR-1470 / WSU 86-1044) GN=fabI PE=3 SV=1	D6YV49_WADCW	32 kDa	95% (8.0)	17	2
Glutamyl-tRNA(Gln) amidotransferase subunit A OS=Waddlia chondrophila (strain ATCC VR-1470 / WSU 86-1044) GN=gatA PE=3 SV=1	D6YVE4_WADCW	53 kDa	95% (8.0)	17	2
Dihydrolipoyl dehydrogenase OS=Waddlia chondrophila (strain ATCC VR-1470 / WSU 86-1044) GN=lpdA1 PE=3 SV=1	D6YTL4_WADCW	51 kDa	95% (7.1)	15	2
Putative UDP-4-amino-4-deoxy-L-arabinose--oxoglutarate aminotransferase OS=Waddlia chondrophila (strain ATCC VR-1470 / WSU 86-1044) GN=wbpE PE=3 SV=1	D6YSW7_WADCW	40 kDa	95% (6.6)	14	2
ATP synthase subunit beta OS=Waddlia chondrophila (strain ATCC VR-1470 / WSU 86-1044) GN=atpD PE=3 SV=1	D6YWH4_WADCW	51 kDa	95% (5.7)	12	2
Putative alternative thymidylate synthase OS=Waddlia chondrophila (strain ATCC VR-1470 / WSU 86-1044) GN=thyX PE=4 SV=1	D6YTV2_WADCW	63 kDa	95% (5.2)	11	2
D-3-phosphoglycerate dehydrogenase OS=Waddlia chondrophila (strain ATCC VR-1470 / WSU 86-1044) GN=serA PE=3 SV=1	D6YTH2_WADCW	45 kDa	95% (2.4)	5	2
Malate dehydrogenase OS=Waddlia chondrophila (strain ATCC VR-1470 / WSU 86-1044) GN=mdh PE=3 SV=1	D6YWT7_WADCW	37 kDa	95% (2.4)	5	2
Putative uncharacterized protein OS=Waddlia chondrophila (strain ATCC VR-1470 / WSU 86-1044) GN=wcw_0944 PE=4 SV=1	D6YVZ4_WADCW	19 kDa	0% (1.9)	4	2
Putative uncharacterized protein OS=Waddlia chondrophila (strain ATCC VR-1470 / WSU 86-1044) GN=wcw_1236 PE=4 SV=1	D6YWT2_WADCW	21 kDa	0% (1.9)	4	2
Putative uncharacterized protein OS=Waddlia chondrophila (strain ATCC VR-1470 / WSU 86-1044) GN=wcw_0328 PE=4 SV=1	D6YU91_WADCW	63 kDa	0% (1.9)	4	2
Putative type III secretion protein SctL OS=Waddlia chondrophila (strain ATCC VR-1470 / WSU 86-1044) GN=sctL PE=4 SV=1	D6YTK8_WADCW	25 kDa	0% (1.9)	4	2
Putative uncharacterized protein OS=Waddlia chondrophila (strain ATCC VR-1470 / WSU 86-1044) GN=wcw_1609 PE=4 SV=1	D6YSA9_WADCW	30 kDa	0% (1.9)	4	2
Putative uncharacterized protein OS=Waddlia chondrophila (strain ATCC VR-1470 / WSU 86-1044) GN=wcw_0561 PE=4 SV=1	D6YUX0_WADCW	52 kDa	0% (1.9)	4	2
Putative succinate dehydrogenase cytochrome b-558 subunit OS=Waddlia chondrophila (strain ATCC VR-1470 / WSU 86-1044) GN=sdhC PE=4 SV=1	D6YSS8_WADCW	38 kDa	0% (1.9)	4	2
Putative uncharacterized protein OS=Waddlia chondrophila (strain ATCC VR-1470 / WSU 86-1044) GN=wcw_1754 PE=4 SV=1	D6YSQ0_WADCW	39 kDa	0% (1.4)	3	2
Succinate dehydrogenase iron-sulfur protein subunit B OS=Waddlia chondrophila (strain ATCC VR-1470 / WSU 86-1044) GN=sdhB PE=4 SV=1	D6YSS6_WADCW	28 kDa	0% (1.4)	3	2
30S ribosomal protein S14 OS=Waddlia chondrophila (strain ATCC VR-1470 / WSU 86-1044) GN=rpsN PE=3 SV=1	D6YVK9_WADCW	12 kDa	0% (1.4)	3	2
Putative membrane protein OS=Waddlia chondrophila (strain ATCC VR-1470 / WSU 86-1044) GN=wcw_0329 PE=4 SV=1	D6YU92_WADCW	31 kDa	0% (1.4)	3	2
Putative uncharacterized protein OS=Waddlia chondrophila (strain ATCC VR-1470 / WSU 86-1044) GN=wcw_1209 PE=3 SV=1	D6YWQ5_WADCW	25 kDa	0% (1.4)	3	2
GCN5-related N-acetyltransferase OS=Waddlia chondrophila (strain ATCC VR-1470 / WSU 86-1044) GN=wcw_1853 PE=4 SV=1	D6YSZ7_WADCW	20 kDa	0% (1.4)	3	2
Peptide chain release factor 2 OS=Waddlia chondrophila (strain ATCC VR-1470 / WSU 86-1044) GN=prfB PE=3 SV=1	D6YUE3_WADCW	37 kDa	0% (1.4)	3	2
Putative type III secretion protein SctC OS=Waddlia chondrophila (strain ATCC VR-1470 / WSU 86-1044) GN=sctC PE=4 SV=1	D6YSC2_WADCW	124 kDa	0% (1.4)	3	2
Putative uncharacterized protein OS=Waddlia chondrophila (strain ATCC VR-1470 / WSU 86-1044) GN=wcw_1642 PE=4 SV=1	D6YSE2_WADCW	12 kDa	0% (1.4)	3	2
Transposase OS=Waddlia chondrophila (strain ATCC VR-1470 / WSU 86-1044) GN=wcw_0220 PE=4 SV=1	D6YT38_WADCW	44 kDa	0% (0.9)	2	2
Putative uncharacterized protein OS=Waddlia chondrophila (strain ATCC VR-1470 / WSU 86-1044) GN=wcw_1338 PE=4 SV=1	D6YRJ5_WADCW	16 kDa	0% (0.9)	2	2
Glucose-1-phosphate cytidylyltransferase OS=Waddlia chondrophila (strain ATCC VR-1470 / WSU 86-1044) GN=rfbF PE=4 SV=1	D6YTI5_WADCW	32 kDa	0% (0.9)	2	2
Putative prophage antirepressor OS=Waddlia chondrophila (strain ATCC VR-1470 / WSU 86-1044) GN=wcw_1088 PE=4 SV=1	D6YWD4_WADCW	13 kDa	0% (0.9)	2	2
Putative uncharacterized protein OS=Waddlia chondrophila (strain ATCC VR-1470 / WSU 86-1044) GN=wcw_0463 PE=4 SV=1	D6YUM4_WADCW	43 kDa	0% (0.9)	2	2
Ribonuclease HIII OS=Waddlia chondrophila (strain ATCC VR-1470 / WSU 86-1044) GN=rnhC PE=3 SV=1	D6YVG0_WADCW	34 kDa	0% (0.9)	2	2
Putative uncharacterized protein tolB OS=Waddlia chondrophila (strain ATCC VR-1470 / WSU 86-1044) GN=tolB PE=4 SV=1	D6YTN4_WADCW	49 kDa	0% (0.9)	2	2
GTP cyclohydrolase 1 OS=Waddlia chondrophila (strain ATCC VR-1470 / WSU 86-1044) GN=folE PE=3 SV=1	D6YRV5_WADCW	25 kDa	0% (0.9)	2	2
Putative deoxyribose-phosphate aldolase OS=Waddlia chondrophila (strain ATCC VR-1470 / WSU 86-1044) GN=deoC PE=4 SV=1	D6YTN9_WADCW	29 kDa	0% (0.9)	2	2
Putative uncharacterized protein OS=Waddlia chondrophila (strain ATCC VR-1470 / WSU 86-1044) GN=wcw_0327 PE=4 SV=1	D6YU90_WADCW	66 kDa	0% (0.9)	2	2
Alpha-1,4-glucan:maltose-1-phosphate maltosyltransferase OS=Waddlia chondrophila (strain ATCC VR-1470 / WSU 86-1044) GN=glgE PE=3 SV=1	D6YT22_WADCW	76 kDa	0% (0.9)	2	2
Putative lipopolysaccharide heptosyltransferase II OS=Waddlia chondrophila (strain ATCC VR-1470 / WSU 86-1044) GN=waaF PE=4 SV=1	D6YST4_WADCW	40 kDa	95% (0.5)	1	2
Putative class-C beta-lactamase family protein OS=Waddlia chondrophila (strain ATCC VR-1470 / WSU 86-1044) GN=wcw_0768 PE=4 SV=1	D6YVH4_WADCW	57 kDa	95% (0.5)	1	2
Putative trehalose synthase/maltokinase OS=Waddlia chondrophila (strain ATCC VR-1470 / WSU 86-1044) GN=wcw_1880 PE=4 SV=1	D6YT23_WADCW	125 kDa	95% (0.5)	0	2
Ribosomal RNA small subunit methyltransferase I OS=Waddlia chondrophila (strain ATCC VR-1470 / WSU 86-1044) GN=rsmI PE=3 SV=1	D6YRP8_WADCW	30 kDa	95% (0.5)	0	2
Tetraacyldisaccharide 4'-kinase OS=Waddlia chondrophila (strain ATCC VR-1470 / WSU 86-1044) GN=lpxK PE=3 SV=1	D6YSM8_WADCW	42 kDa	95% (0.5)	0	2
Putative uncharacterized protein OS=Waddlia chondrophila (strain ATCC VR-1470 / WSU 86-1044) GN=wcw_0150 PE=4 SV=1	D6YTR4_WADCW	29 kDa	95% (0.5)	0	2
Putative uncharacterized protein OS=Waddlia chondrophila (strain ATCC VR-1470 / WSU 86-1044) GN=wcw_0559 PE=4 SV=1	D6YUW8_WADCW	25 kDa	95% (0.5)	0	2
Putative uncharacterized protein OS=Waddlia chondrophila (strain ATCC VR-1470 / WSU 86-1044) GN=wcw_1044 PE=4 SV=1	D6YW92_WADCW	25 kDa	95% (0.5)	0	2
Putative outer membrane efflux protein OS=Waddlia chondrophila (strain ATCC VR-1470 / WSU 86-1044) GN=wcw_1826 PE=4 SV=1	D6YSX0_WADCW	54 kDa	95% (0.5)	0	2
Putative uncharacterized protein OS=Waddlia chondrophila (strain ATCC VR-1470 / WSU 86-1044) GN=wcw_1043 PE=4 SV=1	D6YW91_WADCW	28 kDa	95% (0.5)	0	2
Putative uncharacterized protein OS=Waddlia chondrophila (strain ATCC VR-1470 / WSU 86-1044) GN=wcw_0272 PE=4 SV=1	D6YU36_WADCW	22 kDa	95% (0.5)	0	2
Integration host factor subunit alpha (IHF-alpha) OS=Waddlia chondrophila (strain ATCC VR-1470 / WSU 86-1044) GN=ihfA PE=3 SV=1	D6YRJ0_WADCW	13 kDa	95% (0.5)	0	2
Ribose-phosphate pyrophosphokinase OS=Waddlia chondrophila (strain ATCC VR-1470 / WSU 86-1044) GN=prsA PE=3 SV=1	D6YVL9_WADCW	36 kDa	95% (0.5)	0	2
Putative uncharacterized protein OS=Waddlia chondrophila (strain ATCC VR-1470 / WSU 86-1044) GN=wcw_p0018 PE=4 SV=1	D6YX23_WADCW	11 kDa	95% (0.5)	0	2
Putative mazF-like toxin OS=Waddlia chondrophila (strain ATCC VR-1470 / WSU 86-1044) GN=mazF PE=4 SV=1	D6YX27_WADCW	13 kDa	95% (0.5)	0	2
Pseudouridine synthase OS=Waddlia chondrophila (strain ATCC VR-1470 / WSU 86-1044) GN=wcw_0918 PE=3 SV=1	D6YVW8_WADCW	33 kDa	95% (0.5)	0	2
Putative uncharacterized protein OS=Waddlia chondrophila (strain ATCC VR-1470 / WSU 86-1044) GN=wcw_0883 PE=4 SV=1	D6YVT6_WADCW	12 kDa	95% (0.5)	0	2
Pseudouridine synthase OS=Waddlia chondrophila (strain ATCC VR-1470 / WSU 86-1044) GN=wcw_1557 PE=3 SV=1	D6YS60_WADCW	35 kDa	95% (0.5)	0	2
Putative membrane protein OS=Waddlia chondrophila (strain ATCC VR-1470 / WSU 86-1044) GN=ompA7 PE=4 SV=1	D6YWW3_WADCW	38 kDa	95% (0.5)	0	2
UDP-glucose 4-epimerase OS=Waddlia chondrophila (strain ATCC VR-1470 / WSU 86-1044) GN=galE PE=3 SV=1	D6YRS0_WADCW	36 kDa	95% (0.5)	0	2
Putative needle chaperone SctE OS=Waddlia chondrophila (strain ATCC VR-1470 / WSU 86-1044) GN=sctE PE=4 SV=1	D6YSB2_WADCW	10 kDa	95% (0.5)	0	2
Putative ribosome biogenesis GTPase RsgA OS=Waddlia chondrophila (strain ATCC VR-1470 / WSU 86-1044) GN=rsgA PE=3 SV=1	D6YT06_WADCW	45 kDa	95% (0.5)	0	2
UDP-4-amino-4-deoxy-L-arabinose--oxoglutarateaminotransferase OS=Waddlia chondrophila (strain ATCC VR-1470 / WSU 86-1044) GN=arnB PE=3 SV=1	D6YUA9_WADCW	43 kDa	95% (0.5)	0	2
30S ribosomal protein S16 OS=Waddlia chondrophila (strain ATCC VR-1470 / WSU 86-1044) GN=rpsP PE=3 SV=1	D6YVA4_WADCW	13 kDa	95% (0.5)	0	2
SsrA-binding protein OS=Waddlia chondrophila (strain ATCC VR-1470 / WSU 86-1044) GN=smpB PE=3 SV=1	D6YWM7_WADCW	18 kDa	95% (0.5)	0	2
UvrABC system protein A OS=Waddlia chondrophila (strain ATCC VR-1470 / WSU 86-1044) GN=uvrA PE=3 SV=1	D6YWY2_WADCW	212 kDa	95% (0.5)	0	2
K(+)-insensitive pyrophosphate-energized proton pump OS=Waddlia chondrophila (strain ATCC VR-1470 / WSU 86-1044) GN=rrpP PE=3 SV=1	D6YWV3_WADCW	73 kDa	95% (28)	30	1
Transketolase OS=Waddlia chondrophila (strain ATCC VR-1470 / WSU 86-1044) GN=tkt PE=4 SV=1	D6YU03_WADCW	75 kDa	95% (17)	18	1
S-adenosylmethionine synthase OS=Waddlia chondrophila (strain ATCC VR-1470 / WSU 86-1044) GN=metK PE=3 SV=1	D6YTP1_WADCW	43 kDa	95% (10)	11	1
NADPH-dependent FMN reductase OS=Waddlia chondrophila (strain ATCC VR-1470 / WSU 86-1044) GN=wcw_1265 PE=4 SV=1	D6YWV6_WADCW	21 kDa	95% (8.5)	9	1
Superoxide dismutase [Cu-Zn] OS=Waddlia chondrophila (strain ATCC VR-1470 / WSU 86-1044) GN=sodC PE=3 SV=1	D6YWS3_WADCW	22 kDa	95% (7.6)	8	1
Putative uncharacterized protein OS=Waddlia chondrophila (strain ATCC VR-1470 / WSU 86-1044) GN=wcw_1714 PE=4 SV=1	D6YSL3_WADCW	18 kDa	95% (7.6)	8	1
Putative uncharacterized protein OS=Waddlia chondrophila (strain ATCC VR-1470 / WSU 86-1044) GN=wcw_0412 PE=4 SV=1	D6YUH3_WADCW	28 kDa	95% (6.6)	7	1
CTP synthase OS=Waddlia chondrophila (strain ATCC VR-1470 / WSU 86-1044) GN=pyrG PE=3 SV=1	D6YWF4_WADCW	60 kDa	95% (5.7)	6	1
Short-chain dehydrogenase OS=Waddlia chondrophila (strain ATCC VR-1470 / WSU 86-1044) GN=wcw_0541 PE=4 SV=1	D6YUV1_WADCW	22 kDa	95% (5.7)	6	1
Putative uncharacterized protein OS=Waddlia chondrophila (strain ATCC VR-1470 / WSU 86-1044) GN=wcw_1580 PE=4 SV=1	D6YS83_WADCW	72 kDa	95% (4.7)	5	1
Succinate-semialdehyde dehydrogenase OS=Waddlia chondrophila (strain ATCC VR-1470 / WSU 86-1044) GN=gabD PE=3 SV=1	D6YSY5_WADCW	52 kDa	0% (1.9)	2	1
Putative uncharacterized protein OS=Waddlia chondrophila (strain ATCC VR-1470 / WSU 86-1044) GN=wcw_1746 PE=3 SV=1	D6YSP2_WADCW	30 kDa	0% (1.0)	1	1
GTPase Der OS=Waddlia chondrophila (strain ATCC VR-1470 / WSU 86-1044) GN=engA PE=3 SV=1	D6YSC6_WADCW	52 kDa	0% (1.0)	1	1
tRNA dimethylallyltransferase OS=Waddlia chondrophila (strain ATCC VR-1470 / WSU 86-1044) GN=miaA PE=3 SV=1	D6YRN6_WADCW	40 kDa	0% (1.0)	1	1
Putative uncharacterized protein OS=Waddlia chondrophila (strain ATCC VR-1470 / WSU 86-1044) GN=wcw_1362 PE=4 SV=1	D6YRL8_WADCW	14 kDa	0% (1.0)	1	1
HlyD family secretion protein OS=Waddlia chondrophila (strain ATCC VR-1470 / WSU 86-1044) GN=wcw_1719 PE=4 SV=1	D6YSL8_WADCW	33 kDa	0% (1.0)	0	1
Putative divalent-cation tolerance protein OS=Waddlia chondrophila (strain ATCC VR-1470 / WSU 86-1044) GN=cutA PE=4 SV=1	D6YRN9_WADCW	12 kDa	0% (1.0)	0	1
Putative uncharacterized protein OS=Waddlia chondrophila (strain ATCC VR-1470 / WSU 86-1044) GN=wcw_1541 PE=4 SV=1	D6YS45_WADCW	37 kDa	0% (1.0)	0	1
Putative uncharacterized protein OS=Waddlia chondrophila (strain ATCC VR-1470 / WSU 86-1044) GN=wcw_1872 PE=4 SV=1	D6YT15_WADCW	33 kDa	0% (1.0)	0	1
Putative uncharacterized protein OS=Waddlia chondrophila (strain ATCC VR-1470 / WSU 86-1044) GN=wcw_0950 PE=4 SV=1	D6YW00_WADCW	48 kDa	0% (1.0)	0	1
Putative uncharacterized protein OS=Waddlia chondrophila (strain ATCC VR-1470 / WSU 86-1044) GN=wcw_1736 PE=4 SV=1	D6YSN2_WADCW	34 kDa	0% (1.0)	0	1
Putative membrane protein OS=Waddlia chondrophila (strain ATCC VR-1470 / WSU 86-1044) GN=wcw_1267 PE=4 SV=1	D6YWV8_WADCW	60 kDa	0% (1.0)	0	1
tRNA pseudouridine synthase A OS=Waddlia chondrophila (strain ATCC VR-1470 / WSU 86-1044) GN=truA3 PE=3 SV=1	D6YVG3_WADCW	29 kDa	0% (1.0)	0	1
Putative uncharacterized protein OS=Waddlia chondrophila (strain ATCC VR-1470 / WSU 86-1044) GN=wcw_1968 PE=4 SV=1	D6YTA6_WADCW	19 kDa	0% (1.0)	0	1
Putative tetrapyrrole methylase OS=Waddlia chondrophila (strain ATCC VR-1470 / WSU 86-1044) GN=wcw_0981 PE=4 SV=1	D6YW30_WADCW	27 kDa	0% (1.0)	0	1
SET domain protein OS=Waddlia chondrophila (strain ATCC VR-1470 / WSU 86-1044) GN=wcw_0084 PE=4 SV=1	D6YTJ8_WADCW	31 kDa	0% (1.0)	0	1
Putative membrane protein OS=Waddlia chondrophila (strain ATCC VR-1470 / WSU 86-1044) GN=wcw_0325 PE=4 SV=1	D6YU88_WADCW	42 kDa	0% (1.0)	0	1
Oligoendopeptidase F OS=Waddlia chondrophila (strain ATCC VR-1470 / WSU 86-1044) GN=pepF PE=4 SV=1	D6YRJ8_WADCW	70 kDa	95% (34)	35	0
Type III secretion cytoplasmic ATPase SctN OS=Waddlia chondrophila (strain ATCC VR-1470 / WSU 86-1044) GN=sctN PE=4 SV=1	D6YSB6_WADCW	47 kDa	95% (32)	33	0
Na(+)-translocating NADH-quinone reductase subunit F OS=Waddlia chondrophila (strain ATCC VR-1470 / WSU 86-1044) GN=nqrF PE=3 SV=1	D6YTY0_WADCW	49 kDa	95% (24)	25	0
Polyribonucleotide nucleotidyltransferase OS=Waddlia chondrophila (strain ATCC VR-1470 / WSU 86-1044) GN=pnp PE=3 SV=1	D6YV93_WADCW	77 kDa	95% (23)	24	0
Pyridoxal biosynthesis lyase PdxS OS=Waddlia chondrophila (strain ATCC VR-1470 / WSU 86-1044) GN=pdxS PE=3 SV=1	D6YSK1_WADCW	32 kDa	95% (23)	24	0
Putative uncharacterized protein OS=Waddlia chondrophila (strain ATCC VR-1470 / WSU 86-1044) GN=wcw_1569 PE=4 SV=1	D6YS72_WADCW	138 kDa	95% (23)	24	0
Aconitate hydratase OS=Waddlia chondrophila (strain ATCC VR-1470 / WSU 86-1044) GN=acn PE=4 SV=1	D6YVU3_WADCW	104 kDa	95% (19)	20	0
Putative uncharacterized protein OS=Waddlia chondrophila (strain ATCC VR-1470 / WSU 86-1044) GN=wcw_1618 PE=4 SV=1	D6YSB8_WADCW	42 kDa	95% (18)	19	0
Glucose-6-phosphate isomerase OS=Waddlia chondrophila (strain ATCC VR-1470 / WSU 86-1044) GN=pgi PE=3 SV=1	D6YVD2_WADCW	58 kDa	95% (18)	18	0
10 kDa chaperonin OS=Waddlia chondrophila (strain ATCC VR-1470 / WSU 86-1044) GN=groES1 PE=3 SV=1	D6YRJ9_WADCW	12 kDa	95% (16)	16	0
GTP-binding protein TypA OS=Waddlia chondrophila (strain ATCC VR-1470 / WSU 86-1044) GN=typA PE=4 SV=1	D6YTT4_WADCW	68 kDa	95% (16)	16	0
Putative peroxiredoxin 1 OS=Waddlia chondrophila (strain ATCC VR-1470 / WSU 86-1044) GN=wcw_0039 PE=4 SV=1	D6YTF5_WADCW	23 kDa	95% (16)	16	0
Putative chaperone protein htpG OS=Waddlia chondrophila (strain ATCC VR-1470 / WSU 86-1044) GN=htpG PE=4 SV=1	D6YTX9_WADCW	71 kDa	95% (15)	15	0
Malate synthase OS=Waddlia chondrophila (strain ATCC VR-1470 / WSU 86-1044) GN=aceB PE=3 SV=1	D6YVC4_WADCW	61 kDa	95% (15)	15	0
Putative type III secretion system protein SctD OS=Waddlia chondrophila (strain ATCC VR-1470 / WSU 86-1044) GN=sctD PE=4 SV=1	D6YSB1_WADCW	66 kDa	95% (15)	15	0
Putative uncharacterized protein OS=Waddlia chondrophila (strain ATCC VR-1470 / WSU 86-1044) GN=wcw_1249 PE=4 SV=1	D6YWU5_WADCW	42 kDa	95% (15)	15	0
Putative uncharacterized protein OS=Waddlia chondrophila (strain ATCC VR-1470 / WSU 86-1044) GN=wcw_1268 PE=4 SV=1	D6YWV9_WADCW	70 kDa	95% (14)	14	0
Multidrug-efflux transport protein OS=Waddlia chondrophila (strain ATCC VR-1470 / WSU 86-1044) GN=acrB PE=4 SV=1	D6YSX1_WADCW	114 kDa	95% (14)	14	0
Putative uncharacterized protein OS=Waddlia chondrophila (strain ATCC VR-1470 / WSU 86-1044) GN=wcw_0129 PE=4 SV=1	D6YTP3_WADCW	146 kDa	95% (13)	13	0
Putative K(+)-stimulated pyrophosphate-energized sodium pump OS=Waddlia chondrophila (strain ATCC VR-1470 / WSU 86-1044) GN=hppA PE=3 SV=1	D6YVD1_WADCW	72 kDa	95% (13)	13	0
Cysteine--tRNA ligase OS=Waddlia chondrophila (strain ATCC VR-1470 / WSU 86-1044) GN=cysS PE=3 SV=1	D6YRM5_WADCW	55 kDa	95% (13)	13	0
Alanine dehydrogenase OS=Waddlia chondrophila (strain ATCC VR-1470 / WSU 86-1044) GN=ald PE=3 SV=1	D6YSC8_WADCW	39 kDa	95% (13)	13	0
Ribosome-recycling factor OS=Waddlia chondrophila (strain ATCC VR-1470 / WSU 86-1044) GN=frr PE=3 SV=1	D6YT76_WADCW	21 kDa	95% (13)	13	0
Putative Glucans biosynthesis protein G OS=Waddlia chondrophila (strain ATCC VR-1470 / WSU 86-1044) GN=opgG PE=4 SV=1	D6YTD2_WADCW	61 kDa	95% (13)	13	0
Long-chain-fatty-acid-CoA ligase OS=Waddlia chondrophila (strain ATCC VR-1470 / WSU 86-1044) GN=fadD PE=4 SV=1	D6YU96_WADCW	63 kDa	95% (13)	13	0
Putative uncharacterized protein OS=Waddlia chondrophila (strain ATCC VR-1470 / WSU 86-1044) GN=wcw_1602 PE=4 SV=1	D6YSA2_WADCW	46 kDa	95% (13)	13	0
Metalloprotease OS=Waddlia chondrophila (strain ATCC VR-1470 / WSU 86-1044) GN=wcw_0491 PE=3 SV=1	D6YUQ1_WADCW	111 kDa	95% (12)	12	0
Transaldolase OS=Waddlia chondrophila (strain ATCC VR-1470 / WSU 86-1044) GN=tal PE=3 SV=1	D6YV03_WADCW	35 kDa	95% (12)	12	0
Putative uncharacterized protein OS=Waddlia chondrophila (strain ATCC VR-1470 / WSU 86-1044) GN=wcw_0165 PE=4 SV=1	D6YTS9_WADCW	83 kDa	95% (12)	12	0
Aminomethyltransferase OS=Waddlia chondrophila (strain ATCC VR-1470 / WSU 86-1044) GN=gcvT PE=3 SV=1	D6YU27_WADCW	40 kDa	95% (12)	12	0
Aspartyl/glutamyl-tRNA(Asn/Gln) amidotransferase subunit B OS=Waddlia chondrophila (strain ATCC VR-1470 / WSU 86-1044) GN=gatB PE=3 SV=1	D6YVE3_WADCW	55 kDa	95% (12)	12	0
Gamma-glutamyl phosphate reductase OS=Waddlia chondrophila (strain ATCC VR-1470 / WSU 86-1044) GN=proA PE=3 SV=1	D6YRV7_WADCW	45 kDa	95% (12)	12	0
Type III secretion chaperone SycD/LcrH OS=Waddlia chondrophila (strain ATCC VR-1470 / WSU 86-1044) GN=sycD7 PE=4 SV=1	D6YWM1_WADCW	19 kDa	95% (12)	12	0
Putative uncharacterized protein OS=Waddlia chondrophila (strain ATCC VR-1470 / WSU 86-1044) GN=wcw_0680 PE=4 SV=1	D6YV86_WADCW	40 kDa	95% (11)	11	0
Aminopeptidase P OS=Waddlia chondrophila (strain ATCC VR-1470 / WSU 86-1044) GN=pepP PE=4 SV=1	D6YT12_WADCW	40 kDa	95% (11)	11	0
Pyridine nucleotide-disulfide oxidoreductase OS=Waddlia chondrophila (strain ATCC VR-1470 / WSU 86-1044) GN=ndh PE=4 SV=1	D6YUJ1_WADCW	46 kDa	95% (11)	11	0
ABC transporter, ATPase subunit OS=Waddlia chondrophila (strain ATCC VR-1470 / WSU 86-1044) GN=wcw_1449 PE=4 SV=1	D6YRV3_WADCW	59 kDa	95% (9.7)	10	0
Putative membrane-bound serine protease OS=Waddlia chondrophila (strain ATCC VR-1470 / WSU 86-1044) GN=wcw_1213 PE=4 SV=1	D6YWQ9_WADCW	80 kDa	95% (9.7)	10	0
ATP-dependent Clp protease proteolytic subunit OS=Waddlia chondrophila (strain ATCC VR-1470 / WSU 86-1044) GN=clpP3 PE=3 SV=1	D6YS98_WADCW	24 kDa	95% (9.7)	10	0
Putative uncharacterized protein OS=Waddlia chondrophila (strain ATCC VR-1470 / WSU 86-1044) GN=wcw_1266 PE=4 SV=1	D6YWV7_WADCW	16 kDa	95% (9.7)	10	0
Putative bacterial extracellular solute-binding protein OS=Waddlia chondrophila (strain ATCC VR-1470 / WSU 86-1044) GN=wcw_0278 PE=4 SV=1	D6YU42_WADCW	31 kDa	95% (9.7)	10	0
Pyruvate kinase OS=Waddlia chondrophila (strain ATCC VR-1470 / WSU 86-1044) GN=pyk PE=3 SV=1	D6YWX4_WADCW	66 kDa	95% (9.7)	10	0
Putative type III secretion translocase SctQ OS=Waddlia chondrophila (strain ATCC VR-1470 / WSU 86-1044) GN=sctQ1 PE=4 SV=1	D6YSB9_WADCW	32 kDa	95% (8.8)	9	0
Putative membrane protein OS=Waddlia chondrophila (strain ATCC VR-1470 / WSU 86-1044) GN=wcw_1916 PE=4 SV=1	D6YT58_WADCW	16 kDa	95% (8.8)	9	0
Putative uncharacterized protein OS=Waddlia chondrophila (strain ATCC VR-1470 / WSU 86-1044) GN=wcw_0753 PE=4 SV=1	D6YVF9_WADCW	16 kDa	95% (8.8)	9	0
N-succinylarginine dihydrolase OS=Waddlia chondrophila (strain ATCC VR-1470 / WSU 86-1044) GN=astB PE=3 SV=1	D6YVN4_WADCW	51 kDa	95% (8.8)	9	0
Aromatic amino acid aminotransferase OS=Waddlia chondrophila (strain ATCC VR-1470 / WSU 86-1044) GN=aspC1 PE=3 SV=1	D6YTJ3_WADCW	45 kDa	95% (8.8)	9	0
Cysteine desulfurase, SufS subfamily OS=Waddlia chondrophila (strain ATCC VR-1470 / WSU 86-1044) GN=sufS PE=3 SV=1	D6YTK2_WADCW	45 kDa	95% (8.8)	9	0
Putative uncharacterized protein OS=Waddlia chondrophila (strain ATCC VR-1470 / WSU 86-1044) GN=wcw_0967 PE=4 SV=1	D6YW16_WADCW	31 kDa	95% (8.8)	9	0
Adenosylhomocysteinase OS=Waddlia chondrophila (strain ATCC VR-1470 / WSU 86-1044) GN=ahcY PE=3 SV=1	D6YW53_WADCW	48 kDa	95% (8.8)	9	0
NADP-dependent alcohol dehydrogenase C OS=Waddlia chondrophila (strain ATCC VR-1470 / WSU 86-1044) GN=adhC PE=3 SV=1	D6YUS4_WADCW	39 kDa	95% (7.8)	8	0
Phosphorylase OS=Waddlia chondrophila (strain ATCC VR-1470 / WSU 86-1044) GN=glgP PE=3 SV=1	D6YT21_WADCW	66 kDa	95% (7.8)	8	0
Putative aldo/keto reductase OS=Waddlia chondrophila (strain ATCC VR-1470 / WSU 86-1044) GN=wcw_0519 PE=4 SV=1	D6YUS9_WADCW	38 kDa	95% (7.8)	8	0
Nucleoside diphosphate kinase OS=Waddlia chondrophila (strain ATCC VR-1470 / WSU 86-1044) GN=ndk1 PE=3 SV=1	D6YS47_WADCW	16 kDa	95% (7.8)	8	0
Putative uncharacterized protein OS=Waddlia chondrophila (strain ATCC VR-1470 / WSU 86-1044) GN=wcw_1601 PE=4 SV=1	D6YSA1_WADCW	127 kDa	95% (9.7)	8	0
Acriflavine resistance protein E OS=Waddlia chondrophila (strain ATCC VR-1470 / WSU 86-1044) GN=hlyD PE=4 SV=1	D6YSX2_WADCW	40 kDa	95% (7.8)	8	0
Fumarate hydratase class II OS=Waddlia chondrophila (strain ATCC VR-1470 / WSU 86-1044) GN=fumC PE=3 SV=1	D6YV17_WADCW	53 kDa	95% (7.8)	8	0
Putative isochorismatase hydrolase OS=Waddlia chondrophila (strain ATCC VR-1470 / WSU 86-1044) GN=wcw_0574 PE=4 SV=1	D6YUY3_WADCW	21 kDa	95% (7.8)	8	0
Cysteine desulfurase OS=Waddlia chondrophila (strain ATCC VR-1470 / WSU 86-1044) GN=nifS3 PE=3 SV=1	D6YVZ8_WADCW	41 kDa	95% (7.8)	8	0
L-serine ammonia-lyase OS=Waddlia chondrophila (strain ATCC VR-1470 / WSU 86-1044) GN=sdaA PE=4 SV=1	D6YWC5_WADCW	50 kDa	95% (7.8)	8	0
Malonyl CoA-acyl carrier protein transacylase OS=Waddlia chondrophila (strain ATCC VR-1470 / WSU 86-1044) GN=fabD PE=3 SV=1	D6YWN4_WADCW	34 kDa	95% (7.8)	8	0
Superoxide dismutase OS=Waddlia chondrophila (strain ATCC VR-1470 / WSU 86-1044) GN=sodM PE=3 SV=1	D6YU13_WADCW	23 kDa	95% (7.8)	8	0
CinA-like protein OS=Waddlia chondrophila (strain ATCC VR-1470 / WSU 86-1044) GN=cinA PE=3 SV=1	D6YSP3_WADCW	45 kDa	95% (7.8)	8	0
Acetyl/propionyl-CoA carboxylase, beta subunit OS=Waddlia chondrophila (strain ATCC VR-1470 / WSU 86-1044) GN=wcw_0447 PE=4 SV=1	D6YUK8_WADCW	57 kDa	95% (7.8)	8	0
Putative uncharacterized protein OS=Waddlia chondrophila (strain ATCC VR-1470 / WSU 86-1044) GN=wcw_1603 PE=4 SV=1	D6YSA3_WADCW	44 kDa	95% (7.8)	8	0
Putative glutamine-dependent NAD(+) synthetase OS=Waddlia chondrophila (strain ATCC VR-1470 / WSU 86-1044) GN=wcw_0217 PE=3 SV=1	D6YTY1_WADCW	60 kDa	95% (6.8)	7	0
ATP-dependent Clp protease proteolytic subunit OS=Waddlia chondrophila (strain ATCC VR-1470 / WSU 86-1044) GN=clpP1 PE=3 SV=1	D6YRW2_WADCW	22 kDa	95% (6.8)	7	0
Succinyl-CoA ligase [ADP-forming] subunit alpha OS=Waddlia chondrophila (strain ATCC VR-1470 / WSU 86-1044) GN=sucD PE=3 SV=1	D6YUI6_WADCW	31 kDa	95% (6.8)	7	0
Putative uncharacterized protein OS=Waddlia chondrophila (strain ATCC VR-1470 / WSU 86-1044) GN=wcw_0825 PE=4 SV=1	D6YVN0_WADCW	51 kDa	95% (6.8)	7	0
Isocitrate lyase OS=Waddlia chondrophila (strain ATCC VR-1470 / WSU 86-1044) GN=aceA PE=4 SV=1	D6YVC5_WADCW	48 kDa	95% (6.8)	7	0
ADP-L-glycero-D-mannoheptose-6-epimerase OS=Waddlia chondrophila (strain ATCC VR-1470 / WSU 86-1044) GN=waaD PE=3 SV=1	D6YVM5_WADCW	37 kDa	95% (6.8)	7	0
Elongation factor P OS=Waddlia chondrophila (strain ATCC VR-1470 / WSU 86-1044) GN=efp3 PE=3 SV=1	D6YVS2_WADCW	21 kDa	95% (6.8)	7	0
Redoxin domain-containing protein OS=Waddlia chondrophila (strain ATCC VR-1470 / WSU 86-1044) GN=wcw_0741 PE=4 SV=1	D6YVE7_WADCW	22 kDa	95% (6.8)	7	0
Elongation factor P OS=Waddlia chondrophila (strain ATCC VR-1470 / WSU 86-1044) GN=efp1 PE=3 SV=1	D6YTZ2_WADCW	21 kDa	95% (6.8)	7	0
Putative uncharacterized protein OS=Waddlia chondrophila (strain ATCC VR-1470 / WSU 86-1044) GN=wcw_0448 PE=4 SV=1	D6YUK9_WADCW	48 kDa	95% (6.8)	7	0
Na(+)-translocating NADH-quinone reductase subunit B OS=Waddlia chondrophila (strain ATCC VR-1470 / WSU 86-1044) GN=nqrB PE=4 SV=1	D6YU34_WADCW	56 kDa	95% (5.8)	6	0
Methylisocitrate lyase OS=Waddlia chondrophila (strain ATCC VR-1470 / WSU 86-1044) GN=prpB PE=4 SV=1	D6YRX8_WADCW	30 kDa	95% (5.8)	6	0
Putative thiol peroxidase OS=Waddlia chondrophila (strain ATCC VR-1470 / WSU 86-1044) GN=tpx PE=4 SV=1	D6YTY9_WADCW	19 kDa	95% (5.8)	6	0
2-methylcitrate dehydratase OS=Waddlia chondrophila (strain ATCC VR-1470 / WSU 86-1044) GN=prpD PE=4 SV=1	D6YRY0_WADCW	54 kDa	95% (5.8)	6	0
Translation-associated GTPase OS=Waddlia chondrophila (strain ATCC VR-1470 / WSU 86-1044) GN=ychF PE=4 SV=1	D6YVQ6_WADCW	40 kDa	95% (5.8)	6	0
Isopentenyl-diphosphate delta-isomerase OS=Waddlia chondrophila (strain ATCC VR-1470 / WSU 86-1044) GN=fni PE=3 SV=1	D6YWG2_WADCW	39 kDa	95% (5.8)	6	0
Phosphoenolpyruvate carboxykinase [GTP] OS=Waddlia chondrophila (strain ATCC VR-1470 / WSU 86-1044) GN=pck PE=3 SV=1	D6YS94_WADCW	68 kDa	95% (5.8)	6	0
Proline amido peptidase OS=Waddlia chondrophila (strain ATCC VR-1470 / WSU 86-1044) GN=wcw_0579 PE=4 SV=1	D6YUY8_WADCW	45 kDa	95% (5.8)	6	0
2,3-bisphosphoglycerate-dependent phosphoglycerate mutase OS=Waddlia chondrophila (strain ATCC VR-1470 / WSU 86-1044) GN=pgmA PE=3 SV=1	D6YU61_WADCW	26 kDa	95% (5.8)	6	0
Pyruvate dehydrogenase, E1 component, beta subunit OS=Waddlia chondrophila (strain ATCC VR-1470 / WSU 86-1044) GN=pdhB2 PE=4 SV=1	D6YWP8_WADCW	36 kDa	95% (5.8)	6	0
Catalase OS=Waddlia chondrophila (strain ATCC VR-1470 / WSU 86-1044) GN=katA PE=3 SV=1	D6YV62_WADCW	55 kDa	95% (5.8)	6	0
FAD-dependent glycerol-3-phosphate dehydrogenase OS=Waddlia chondrophila (strain ATCC VR-1470 / WSU 86-1044) GN=gpd2 PE=3 SV=1	D6YVV4_WADCW	59 kDa	95% (5.8)	6	0
Thymidylate kinase OS=Waddlia chondrophila (strain ATCC VR-1470 / WSU 86-1044) GN=tdk3 PE=3 SV=1	D6YW62_WADCW	23 kDa	95% (5.8)	6	0
6-phosphogluconolactonase OS=Waddlia chondrophila (strain ATCC VR-1470 / WSU 86-1044) GN=pgl PE=4 SV=1	D6YWI0_WADCW	29 kDa	95% (5.8)	6	0
Non-canonical purine NTP pyrophosphatase OS=Waddlia chondrophila (strain ATCC VR-1470 / WSU 86-1044) GN=hamA PE=3 SV=1	D6YTJ5_WADCW	23 kDa	95% (5.8)	6	0
Putative uncharacterized protein OS=Waddlia chondrophila (strain ATCC VR-1470 / WSU 86-1044) GN=wcw_0501 PE=4 SV=1	D6YUR1_WADCW	47 kDa	95% (5.8)	6	0
DnaK suppressor protein OS=Waddlia chondrophila (strain ATCC VR-1470 / WSU 86-1044) GN=dksA PE=4 SV=1	D6YSP6_WADCW	14 kDa	95% (5.8)	6	0
Nitric oxide reductase, subunit B OS=Waddlia chondrophila (strain ATCC VR-1470 / WSU 86-1044) GN=norB PE=4 SV=1	D6YUP0_WADCW	87 kDa	95% (5.8)	6	0
LL-diaminopimelate aminotransferase OS=Waddlia chondrophila (strain ATCC VR-1470 / WSU 86-1044) GN=aspC3 PE=3 SV=1	D6YVH0_WADCW	44 kDa	95% (5.8)	6	0
Urocanate hydratase OS=Waddlia chondrophila (strain ATCC VR-1470 / WSU 86-1044) GN=hutU PE=3 SV=1	D6YWA6_WADCW	61 kDa	95% (5.8)	6	0
Putative uncharacterized protein OS=Waddlia chondrophila (strain ATCC VR-1470 / WSU 86-1044) GN=wcw_0569 PE=4 SV=1	D6YUX8_WADCW	81 kDa	95% (5.8)	6	0
Putative uncharacterized protein OS=Waddlia chondrophila (strain ATCC VR-1470 / WSU 86-1044) GN=wcw_1410 PE=4 SV=1	D6YRR5_WADCW	17 kDa	95% (5.8)	6	0
Peptidyl-prolyl cis-trans isomerase OS=Waddlia chondrophila (strain ATCC VR-1470 / WSU 86-1044) GN=mip3 PE=4 SV=1	D6YS33_WADCW	28 kDa	95% (5.8)	6	0
MoxR-like ATPase, AAA family OS=Waddlia chondrophila (strain ATCC VR-1470 / WSU 86-1044) GN=wcw_1871 PE=4 SV=1	D6YT14_WADCW	36 kDa	95% (5.8)	6	0
Putative carbonic anhydrase OS=Waddlia chondrophila (strain ATCC VR-1470 / WSU 86-1044) GN=cynT PE=4 SV=1	D6YTR7_WADCW	23 kDa	95% (5.8)	6	0
Peptidyl-tRNA hydrolase OS=Waddlia chondrophila (strain ATCC VR-1470 / WSU 86-1044) GN=pth PE=3 SV=1	D6YVM1_WADCW	23 kDa	95% (5.8)	6	0
Putative uncharacterized protein OS=Waddlia chondrophila (strain ATCC VR-1470 / WSU 86-1044) GN=wcw_1080 PE=4 SV=1	D6YWC6_WADCW	30 kDa	95% (5.8)	6	0
Putative Skp-like protein OS=Waddlia chondrophila (strain ATCC VR-1470 / WSU 86-1044) GN=ompH PE=4 SV=1	D6YWN8_WADCW	21 kDa	95% (5.8)	6	0
Cystathionine gamma-lyase OS=Waddlia chondrophila (strain ATCC VR-1470 / WSU 86-1044) GN=metB PE=3 SV=1	D6YWJ1_WADCW	42 kDa	95% (5.8)	6	0
Putative cytochrome d ubiquinol oxidase subunit 1 OS=Waddlia chondrophila (strain ATCC VR-1470 / WSU 86-1044) GN=cydA PE=4 SV=1	D6YVJ1_WADCW	51 kDa	95% (5.8)	6	0
Putative uncharacterized protein OS=Waddlia chondrophila (strain ATCC VR-1470 / WSU 86-1044) GN=wcw_1060 PE=4 SV=1	D6YWA8_WADCW	13 kDa	95% (5.8)	6	0
Glycosyl hydrolase family protein OS=Waddlia chondrophila (strain ATCC VR-1470 / WSU 86-1044) GN=glgX PE=4 SV=1	D6YT46_WADCW	78 kDa	95% (4.9)	5	0
Aminopeptidase OS=Waddlia chondrophila (strain ATCC VR-1470 / WSU 86-1044) GN=wcw_0151 PE=4 SV=1	D6YTR5_WADCW	41 kDa	95% (4.9)	5	0
Pyruvate decarboxylase/indolepyruvate decarboxylase OS=Waddlia chondrophila (strain ATCC VR-1470 / WSU 86-1044) GN=ipdC PE=3 SV=1	D6YSD9_WADCW	62 kDa	95% (4.9)	5	0
Diaminopimelate epimerase OS=Waddlia chondrophila (strain ATCC VR-1470 / WSU 86-1044) GN=dapF PE=3 SV=1	D6YRW3_WADCW	32 kDa	95% (4.9)	5	0
23S rRNA (Uracil-5-)-methyltransferase OS=Waddlia chondrophila (strain ATCC VR-1470 / WSU 86-1044) GN=rumA1 PE=4 SV=1	D6YTW8_WADCW	55 kDa	95% (4.9)	5	0
Metallo-beta-lactamase superfamily protein OS=Waddlia chondrophila (strain ATCC VR-1470 / WSU 86-1044) GN=wcw_0937 PE=4 SV=1	D6YVY7_WADCW	24 kDa	95% (4.9)	5	0
Putative uncharacterized protein OS=Waddlia chondrophila (strain ATCC VR-1470 / WSU 86-1044) GN=wcw_1946 PE=4 SV=1	D6YT84_WADCW	33 kDa	95% (4.9)	5	0
Putative uncharacterized protein OS=Waddlia chondrophila (strain ATCC VR-1470 / WSU 86-1044) GN=wcw_1046 PE=4 SV=1	D6YW94_WADCW	15 kDa	95% (4.9)	5	0
Putative uncharacterized protein OS=Waddlia chondrophila (strain ATCC VR-1470 / WSU 86-1044) GN=wcw_1607 PE=4 SV=1	D6YSA7_WADCW	37 kDa	95% (4.9)	5	0
General secretion pathway protein E OS=Waddlia chondrophila (strain ATCC VR-1470 / WSU 86-1044) GN=gspE PE=4 SV=1	D6YT55_WADCW	60 kDa	95% (4.9)	5	0
Penicillin acylase OS=Waddlia chondrophila (strain ATCC VR-1470 / WSU 86-1044) GN=wcw_0521 PE=4 SV=1	D6YUT1_WADCW	37 kDa	95% (4.9)	5	0
Glycerol-3-phosphate dehydrogenase [NAD(P)+] OS=Waddlia chondrophila (strain ATCC VR-1470 / WSU 86-1044) GN=gpdA PE=3 SV=1	D6YST7_WADCW	36 kDa	95% (4.9)	5	0
Putative uncharacterized protein OS=Waddlia chondrophila (strain ATCC VR-1470 / WSU 86-1044) GN=wcw_0657 PE=4 SV=1	D6YV64_WADCW	26 kDa	95% (4.9)	5	0
DNA polymerase III subunit beta OS=Waddlia chondrophila (strain ATCC VR-1470 / WSU 86-1044) GN=dnaN PE=3 SV=1	D6YWM6_WADCW	41 kDa	95% (4.9)	5	0
Glucose-1-dehydrogenase OS=Waddlia chondrophila (strain ATCC VR-1470 / WSU 86-1044) GN=wcw_0442 PE=3 SV=1	D6YUK3_WADCW	31 kDa	95% (4.9)	5	0
Putative short chain dehydrogenase/reductase family protein OS=Waddlia chondrophila (strain ATCC VR-1470 / WSU 86-1044) GN=wcw_0945 PE=3 SV=1	D6YVZ5_WADCW	30 kDa	95% (4.9)	5	0
Putative uncharacterized protein OS=Waddlia chondrophila (strain ATCC VR-1470 / WSU 86-1044) GN=wcw_1565 PE=4 SV=1	D6YS68_WADCW	33 kDa	95% (4.9)	5	0
4-alpha-glucanotransferase OS=Waddlia chondrophila (strain ATCC VR-1470 / WSU 86-1044) GN=malQ PE=4 SV=1	D6YT92_WADCW	61 kDa	95% (4.9)	5	0
Protein GrpE OS=Waddlia chondrophila (strain ATCC VR-1470 / WSU 86-1044) GN=grpE PE=3 SV=1	D6YSD7_WADCW	21 kDa	95% (4.9)	5	0
Putative membrane protein OS=Waddlia chondrophila (strain ATCC VR-1470 / WSU 86-1044) GN=wcw_1633 PE=4 SV=1	D6YSD3_WADCW	27 kDa	95% (4.9)	5	0
ABC-type transporter, ATPase subunit OS=Waddlia chondrophila (strain ATCC VR-1470 / WSU 86-1044) GN=wcw_1771 PE=4 SV=1	D6YSR6_WADCW	27 kDa	95% (4.9)	5	0
Putative uncharacterized protein OS=Waddlia chondrophila (strain ATCC VR-1470 / WSU 86-1044) GN=wcw_0812 PE=4 SV=1	D6YVL8_WADCW	59 kDa	95% (3.9)	4	0
Putative uncharacterized protein OS=Waddlia chondrophila (strain ATCC VR-1470 / WSU 86-1044) GN=wcw_1238 PE=4 SV=1	D6YWT4_WADCW	60 kDa	95% (3.9)	4	0
UvrABC system protein B OS=Waddlia chondrophila (strain ATCC VR-1470 / WSU 86-1044) GN=uvrB PE=3 SV=1	D6YTV6_WADCW	77 kDa	95% (3.9)	4	0
ATP synthase subunit alpha OS=Waddlia chondrophila (strain ATCC VR-1470 / WSU 86-1044) GN=atpA PE=3 SV=1	D6YWH2_WADCW	56 kDa	95% (3.9)	4	0
Putative uncharacterized protein OS=Waddlia chondrophila (strain ATCC VR-1470 / WSU 86-1044) GN=wcw_1083 PE=4 SV=1	D6YWC9_WADCW	22 kDa	95% (3.9)	4	0
Probable glycine dehydrogenase [decarboxylating] subunit 1 OS=Waddlia chondrophila (strain ATCC VR-1470 / WSU 86-1044) GN=gcvPA PE=3 SV=1	D6YU29_WADCW	49 kDa	95% (3.9)	4	0
Putative metalloendopeptidase OS=Waddlia chondrophila (strain ATCC VR-1470 / WSU 86-1044) GN=pepO PE=4 SV=1	D6YVB7_WADCW	84 kDa	95% (3.9)	4	0
Putative uncharacterized protein OS=Waddlia chondrophila (strain ATCC VR-1470 / WSU 86-1044) GN=wcw_1656 PE=4 SV=1	D6YSF6_WADCW	27 kDa	95% (3.9)	4	0
UPF0301 protein wcw_1223 OS=Waddlia chondrophila (strain ATCC VR-1470 / WSU 86-1044) GN=wcw_1223 PE=3 SV=1	D6YWR9_WADCW	21 kDa	95% (3.9)	4	0
Glycine dehydrogenase (Decarboxylating) subunit 2 OS=Waddlia chondrophila (strain ATCC VR-1470 / WSU 86-1044) GN=gcvPB PE=3 SV=1	D6YU30_WADCW	53 kDa	95% (3.9)	4	0
Putative phosphate transport regulator OS=Waddlia chondrophila (strain ATCC VR-1470 / WSU 86-1044) GN=wcw_0291 PE=4 SV=1	D6YU55_WADCW	26 kDa	95% (3.9)	4	0
Putative acetyltransferase OS=Waddlia chondrophila (strain ATCC VR-1470 / WSU 86-1044) GN=wcw_0414 PE=4 SV=1	D6YUH5_WADCW	20 kDa	95% (3.9)	4	0
Adenine deaminase OS=Waddlia chondrophila (strain ATCC VR-1470 / WSU 86-1044) GN=adeC PE=3 SV=1	D6YUS7_WADCW	59 kDa	95% (3.9)	4	0
Uridylate kinase OS=Waddlia chondrophila (strain ATCC VR-1470 / WSU 86-1044) GN=pyrH PE=3 SV=1	D6YT75_WADCW	24 kDa	95% (3.9)	4	0
Putative uncharacterized protein OS=Waddlia chondrophila (strain ATCC VR-1470 / WSU 86-1044) GN=wcw_1204 PE=4 SV=1	D6YWQ0_WADCW	24 kDa	95% (3.9)	4	0
Putative metallophosphoesterase OS=Waddlia chondrophila (strain ATCC VR-1470 / WSU 86-1044) GN=wcw_0646 PE=4 SV=1	D6YV53_WADCW	36 kDa	95% (3.9)	4	0
Putative uncharacterized protein OS=Waddlia chondrophila (strain ATCC VR-1470 / WSU 86-1044) GN=wcw_0982 PE=4 SV=1	D6YW31_WADCW	67 kDa	95% (3.9)	4	0
Putative uncharacterized protein OS=Waddlia chondrophila (strain ATCC VR-1470 / WSU 86-1044) GN=wcw_0132 PE=4 SV=1	D6YTP6_WADCW	71 kDa	95% (3.9)	4	0
Beta-phosphoglucomutase hydrolase OS=Waddlia chondrophila (strain ATCC VR-1470 / WSU 86-1044) GN=wcw_0140 PE=4 SV=1	D6YTQ4_WADCW	57 kDa	95% (3.9)	4	0
Na(+)-translocating NADH-quinone reductase subunit C OS=Waddlia chondrophila (strain ATCC VR-1470 / WSU 86-1044) GN=nqrC PE=4 SV=1	D6YU33_WADCW	34 kDa	95% (3.9)	4	0
HAD-superfamily hydrolase OS=Waddlia chondrophila (strain ATCC VR-1470 / WSU 86-1044) GN=wcw_0373 PE=4 SV=1	D6YUD4_WADCW	26 kDa	95% (3.9)	4	0
Putative 4-amino-4-deoxychorismate lyase OS=Waddlia chondrophila (strain ATCC VR-1470 / WSU 86-1044) GN=pabC PE=3 SV=1	D6YUF0_WADCW	24 kDa	95% (3.9)	4	0
Putative periplasmic immunogenic protein OS=Waddlia chondrophila (strain ATCC VR-1470 / WSU 86-1044) GN=wcw_0649 PE=4 SV=1	D6YV56_WADCW	25 kDa	95% (3.9)	4	0
Naphthoate synthase OS=Waddlia chondrophila (strain ATCC VR-1470 / WSU 86-1044) GN=menB PE=3 SV=1	D6YW75_WADCW	31 kDa	95% (3.9)	4	0
Putative uncharacterized protein OS=Waddlia chondrophila (strain ATCC VR-1470 / WSU 86-1044) GN=wcw_1310 PE=4 SV=1	D6YX01_WADCW	31 kDa	95% (3.9)	4	0
3-hydroxybutyryl-CoA dehydratase OS=Waddlia chondrophila (strain ATCC VR-1470 / WSU 86-1044) GN=crt PE=3 SV=1	D6YRX7_WADCW	28 kDa	95% (3.9)	4	0
Putative uncharacterized protein OS=Waddlia chondrophila (strain ATCC VR-1470 / WSU 86-1044) GN=wcw_0378 PE=4 SV=1	D6YUD9_WADCW	79 kDa	95% (3.9)	4	0
Pyrazinamidase/nicotinamidase OS=Waddlia chondrophila (strain ATCC VR-1470 / WSU 86-1044) GN=pncA PE=4 SV=1	D6YUU8_WADCW	23 kDa	95% (3.9)	4	0
Cysteine synthase OS=Waddlia chondrophila (strain ATCC VR-1470 / WSU 86-1044) GN=cysK PE=4 SV=1	D6YWJ0_WADCW	35 kDa	95% (3.9)	4	0
UDP-3-O-[3-hydroxymyristoyl] N-acetylglucosamine deacetylase OS=Waddlia chondrophila (strain ATCC VR-1470 / WSU 86-1044) GN=lpxC PE=3 SV=1	D6YS14_WADCW	32 kDa	95% (3.9)	4	0
Thioesterase family protein OS=Waddlia chondrophila (strain ATCC VR-1470 / WSU 86-1044) GN=wcw_0197 PE=4 SV=1	D6YTW1_WADCW	16 kDa	95% (3.9)	4	0
Peptidyl-prolyl cis-trans isomerase OS=Waddlia chondrophila (strain ATCC VR-1470 / WSU 86-1044) GN=ppiB PE=3 SV=1	D6YWB6_WADCW	22 kDa	95% (3.9)	4	0
FlaA1, SDR superfamily member with inverting 4,6-dehydratase activity OS=Waddlia chondrophila (strain ATCC VR-1470 / WSU 86-1044) GN=flaA1 PE=4 SV=1	D6YS66_WADCW	38 kDa	95% (2.9)	3	0
Putative uncharacterized protein OS=Waddlia chondrophila (strain ATCC VR-1470 / WSU 86-1044) GN=wcw_0909 PE=4 SV=1	D6YVW0_WADCW	64 kDa	95% (2.9)	3	0
Cytochrome o ubiquinol oxidase, subunit II OS=Waddlia chondrophila (strain ATCC VR-1470 / WSU 86-1044) GN=cyoA PE=4 SV=1	D6YUP9_WADCW	34 kDa	95% (2.9)	3	0
FeS assembly protein SufB OS=Waddlia chondrophila (strain ATCC VR-1470 / WSU 86-1044) GN=sufB PE=4 SV=1	D6YTJ9_WADCW	54 kDa	95% (2.9)	3	0
Putative trehalose/maltose hydrolase OS=Waddlia chondrophila (strain ATCC VR-1470 / WSU 86-1044) GN=wcw_0139 PE=4 SV=1	D6YTQ3_WADCW	95 kDa	95% (2.9)	3	0
Putative uncharacterized protein OS=Waddlia chondrophila (strain ATCC VR-1470 / WSU 86-1044) GN=wcw_1082 PE=4 SV=1	D6YWC8_WADCW	23 kDa	95% (2.9)	3	0
ABC-type transporter, substrate-binding lipoprotein OS=Waddlia chondrophila (strain ATCC VR-1470 / WSU 86-1044) GN=wcw_1673 PE=3 SV=1	D6YSH2_WADCW	37 kDa	95% (2.9)	3	0
Glutamate-1-semialdehyde 2,1-aminomutase OS=Waddlia chondrophila (strain ATCC VR-1470 / WSU 86-1044) GN=hemL PE=3 SV=1	D6YWR0_WADCW	47 kDa	95% (2.9)	3	0
Putative sensor histidine kinase OS=Waddlia chondrophila (strain ATCC VR-1470 / WSU 86-1044) GN=atoS PE=4 SV=1	D6YS74_WADCW	23 kDa	95% (2.9)	3	0
Putative uncharacterized protein OS=Waddlia chondrophila (strain ATCC VR-1470 / WSU 86-1044) GN=wcw_1150 PE=4 SV=1	D6YWJ6_WADCW	15 kDa	95% (2.9)	3	0
Spermidine/putrescine transport system ATP-binding protein OS=Waddlia chondrophila (strain ATCC VR-1470 / WSU 86-1044) GN=potA PE=3 SV=1	D6YVX4_WADCW	42 kDa	95% (2.9)	3	0
Putative cysteine desulfurase OS=Waddlia chondrophila (strain ATCC VR-1470 / WSU 86-1044) GN=nifS1 PE=3 SV=1	D6YU62_WADCW	41 kDa	95% (2.9)	3	0
Dephospho-CoA kinase OS=Waddlia chondrophila (strain ATCC VR-1470 / WSU 86-1044) GN=coaE PE=3 SV=1	D6YSE6_WADCW	23 kDa	95% (2.9)	3	0
Pyruvate dehydrogenase, E1 component alpha subunit OS=Waddlia chondrophila (strain ATCC VR-1470 / WSU 86-1044) GN=pdhA2 PE=4 SV=1	D6YWP9_WADCW	38 kDa	95% (2.9)	3	0
Putative uncharacterized protein OS=Waddlia chondrophila (strain ATCC VR-1470 / WSU 86-1044) GN=wcw_1768 PE=4 SV=1	D6YSR4_WADCW	18 kDa	95% (2.9)	3	0
PEBP family protein OS=Waddlia chondrophila (strain ATCC VR-1470 / WSU 86-1044) GN=wcw_1062 PE=4 SV=1	D6YWB0_WADCW	17 kDa	95% (2.9)	3	0
NADPH-dependent FMN reductase OS=Waddlia chondrophila (strain ATCC VR-1470 / WSU 86-1044) GN=wcw_0878 PE=4 SV=1	D6YVT1_WADCW	23 kDa	95% (2.9)	3	0
Acetyl-coenzyme A synthetase OS=Waddlia chondrophila (strain ATCC VR-1470 / WSU 86-1044) GN=acs PE=3 SV=1	D6YWB2_WADCW	76 kDa	95% (2.9)	3	0
ATPase, AAA family OS=Waddlia chondrophila (strain ATCC VR-1470 / WSU 86-1044) GN=wcw_0881 PE=4 SV=1	D6YVT4_WADCW	32 kDa	95% (2.9)	3	0
Putative uncharacterized protein OS=Waddlia chondrophila (strain ATCC VR-1470 / WSU 86-1044) GN=wcw_0705 PE=4 SV=1	D6YVB1_WADCW	34 kDa	95% (2.9)	3	0
6,7-dimethyl-8-ribityllumazine synthase OS=Waddlia chondrophila (strain ATCC VR-1470 / WSU 86-1044) GN=ribH PE=3 SV=1	D6YWD0_WADCW	17 kDa	95% (2.9)	3	0
Thioredoxin OS=Waddlia chondrophila (strain ATCC VR-1470 / WSU 86-1044) GN=wcw_0300 PE=3 SV=1	D6YU64_WADCW	15 kDa	95% (2.9)	3	0
Glycosyl hydrolase, glycosyl hydrolase family 15 OS=Waddlia chondrophila (strain ATCC VR-1470 / WSU 86-1044) GN=wcw_0443 PE=4 SV=1	D6YUK4_WADCW	70 kDa	95% (2.9)	3	0
Putative Zn-dependent oxidoreductase OS=Waddlia chondrophila (strain ATCC VR-1470 / WSU 86-1044) GN=wcw_0644 PE=4 SV=1	D6YV51_WADCW	34 kDa	95% (2.9)	3	0
Putative uncharacterized protein OS=Waddlia chondrophila (strain ATCC VR-1470 / WSU 86-1044) GN=wcw_1037 PE=4 SV=1	D6YW85_WADCW	50 kDa	95% (2.9)	3	0
Ribose-5-phosphate isomerase A OS=Waddlia chondrophila (strain ATCC VR-1470 / WSU 86-1044) GN=rpiA PE=3 SV=1	D6YRJ4_WADCW	25 kDa	95% (2.9)	3	0
Putative uncharacterized protein OS=Waddlia chondrophila (strain ATCC VR-1470 / WSU 86-1044) GN=wcw_1345 PE=4 SV=1	D6YRK2_WADCW	18 kDa	95% (2.9)	3	0
Threonine dehydratase OS=Waddlia chondrophila (strain ATCC VR-1470 / WSU 86-1044) GN=ilvA PE=4 SV=1	D6YRX0_WADCW	33 kDa	95% (2.9)	3	0
Putative serine/threonine protein kinase OS=Waddlia chondrophila (strain ATCC VR-1470 / WSU 86-1044) GN=pkn5 PE=4 SV=1	D6YSC1_WADCW	59 kDa	95% (2.9)	3	0
Putative uncharacterized protein OS=Waddlia chondrophila (strain ATCC VR-1470 / WSU 86-1044) GN=wcw_0232 PE=4 SV=1	D6YTZ6_WADCW	28 kDa	95% (2.9)	3	0
Probable transcriptional regulatory protein wcw_0385 OS=Waddlia chondrophila (strain ATCC VR-1470 / WSU 86-1044) GN=wcw_0385 PE=3 SV=1	D6YUE6_WADCW	27 kDa	95% (2.9)	3	0
Putative uncharacterized protein OS=Waddlia chondrophila (strain ATCC VR-1470 / WSU 86-1044) GN=wcw_0755 PE=4 SV=1	D6YVG1_WADCW	15 kDa	95% (2.9)	3	0
3-deoxy-manno-octulosonate cytidylyltransferase OS=Waddlia chondrophila (strain ATCC VR-1470 / WSU 86-1044) GN=spsF PE=4 SV=1	D6YW45_WADCW	31 kDa	95% (2.9)	3	0
Putative membrane-bound serine protease OS=Waddlia chondrophila (strain ATCC VR-1470 / WSU 86-1044) GN=wcw_1212 PE=4 SV=1	D6YWQ8_WADCW	17 kDa	95% (2.9)	3	0
3-deoxy-manno-octulosonate cytidylyltransferase OS=Waddlia chondrophila (strain ATCC VR-1470 / WSU 86-1044) GN=kdsB PE=3 SV=1	D6YWF3_WADCW	28 kDa	95% (2.9)	3	0
Outer membrane protein assembly factor yaeT OS=Waddlia chondrophila (strain ATCC VR-1470 / WSU 86-1044) GN=yaeT PE=4 SV=1	D6YWN7_WADCW	93 kDa	95% (2.9)	3	0
Peptide chain release factor 1 OS=Waddlia chondrophila (strain ATCC VR-1470 / WSU 86-1044) GN=prfA1 PE=3 SV=1	D6YVA1_WADCW	41 kDa	95% (2.9)	3	0
Thioredoxin OS=Waddlia chondrophila (strain ATCC VR-1470 / WSU 86-1044) GN=trxA PE=3 SV=1	D6YS35_WADCW	12 kDa	95% (2.9)	3	0
Putative uncharacterized protein OS=Waddlia chondrophila (strain ATCC VR-1470 / WSU 86-1044) GN=wcw_1764 PE=4 SV=1	D6YSR0_WADCW	51 kDa	95% (2.9)	3	0
Putative uncharacterized protein OS=Waddlia chondrophila (strain ATCC VR-1470 / WSU 86-1044) GN=wcw_0707 PE=4 SV=1	D6YVB3_WADCW	13 kDa	95% (2.9)	3	0
DNA protection during starvation family protein OS=Waddlia chondrophila (strain ATCC VR-1470 / WSU 86-1044) GN=dps PE=3 SV=1	D6YVY2_WADCW	19 kDa	95% (2.9)	3	0
Putative uncharacterized protein OS=Waddlia chondrophila (strain ATCC VR-1470 / WSU 86-1044) GN=wcw_1296 PE=4 SV=1	D6YWY7_WADCW	30 kDa	95% (2.9)	3	0
50S ribosomal protein L13 OS=Waddlia chondrophila (strain ATCC VR-1470 / WSU 86-1044) GN=rplM PE=3 SV=1	D6YWS1_WADCW	17 kDa	0% (1.9)	2	0
Putative serine/threonine PP2C protein phosphatase OS=Waddlia chondrophila (strain ATCC VR-1470 / WSU 86-1044) GN=wcw_0974 PE=4 SV=1	D6YW23_WADCW	43 kDa	0% (1.9)	2	0
Translation initiation factor IF-3 OS=Waddlia chondrophila (strain ATCC VR-1470 / WSU 86-1044) GN=infC PE=3 SV=1	D6YVW4_WADCW	19 kDa	0% (1.9)	2	0
ABC-type dipeptide transport system, substrate-binding protein OS=Waddlia chondrophila (strain ATCC VR-1470 / WSU 86-1044) GN=oppA PE=4 SV=1	D6YU48_WADCW	79 kDa	0% (1.9)	2	0
Putative membrane protein OS=Waddlia chondrophila (strain ATCC VR-1470 / WSU 86-1044) GN=wcw_1945 PE=4 SV=1	D6YT83_WADCW	17 kDa	0% (1.9)	2	0
UDP-3-O-acylglucosamine N-acyltransferase OS=Waddlia chondrophila (strain ATCC VR-1470 / WSU 86-1044) GN=lpxD PE=3 SV=1	D6YWN9_WADCW	37 kDa	0% (1.9)	2	0
Dihydroorotase OS=Waddlia chondrophila (strain ATCC VR-1470 / WSU 86-1044) GN=pyrC PE=3 SV=1	D6YUA2_WADCW	46 kDa	0% (1.9)	2	0
Putative uncharacterized protein OS=Waddlia chondrophila (strain ATCC VR-1470 / WSU 86-1044) GN=wcw_1830 PE=4 SV=1	D6YSX4_WADCW	8 kDa	0% (1.9)	2	0
7-carboxy-7-deazaguanine synthase OS=Waddlia chondrophila (strain ATCC VR-1470 / WSU 86-1044) GN=nrdG PE=3 SV=1	D6YWT8_WADCW	26 kDa	0% (1.9)	2	0
Putative uncharacterized protein OS=Waddlia chondrophila (strain ATCC VR-1470 / WSU 86-1044) GN=wcw_0095 PE=4 SV=1	D6YTK9_WADCW	33 kDa	0% (1.9)	2	0
Putative disulfide bond isomerase OS=Waddlia chondrophila (strain ATCC VR-1470 / WSU 86-1044) GN=wcw_0807 PE=4 SV=1	D6YVL3_WADCW	40 kDa	0% (1.9)	2	0
Acr family transporter OS=Waddlia chondrophila (strain ATCC VR-1470 / WSU 86-1044) GN=ybgI PE=4 SV=1	D6YRJ3_WADCW	28 kDa	0% (1.9)	2	0
Putative uncharacterized protein OS=Waddlia chondrophila (strain ATCC VR-1470 / WSU 86-1044) GN=wcw_1648 PE=4 SV=1	D6YSE8_WADCW	32 kDa	0% (1.9)	2	0
Putative uncharacterized protein OS=Waddlia chondrophila (strain ATCC VR-1470 / WSU 86-1044) GN=wcw_0597 PE=4 SV=1	D6YV04_WADCW	14 kDa	0% (1.9)	2	0
Putative uncharacterized protein OS=Waddlia chondrophila (strain ATCC VR-1470 / WSU 86-1044) GN=wcw_1363 PE=4 SV=1	D6YRL9_WADCW (+2)	22 kDa	0% (1.9)	2	0
Putative uncharacterized protein OS=Waddlia chondrophila (strain ATCC VR-1470 / WSU 86-1044) GN=wcw_0044 PE=4 SV=1	D6YTG0_WADCW	45 kDa	0% (1.9)	2	0
Phenazine biosynthesis-like protein OS=Waddlia chondrophila (strain ATCC VR-1470 / WSU 86-1044) GN=wcw_1925 PE=4 SV=1	D6YT67_WADCW	32 kDa	0% (1.9)	2	0
Putative Zn-dependent oxidoreductase OS=Waddlia chondrophila (strain ATCC VR-1470 / WSU 86-1044) GN=wcw_0565 PE=4 SV=1	D6YUX4_WADCW	37 kDa	0% (1.9)	2	0
Putative uncharacterized protein OS=Waddlia chondrophila (strain ATCC VR-1470 / WSU 86-1044) GN=wcw_1061 PE=4 SV=1	D6YWA9_WADCW	14 kDa	0% (1.9)	2	0
Putative uncharacterized protein OS=Waddlia chondrophila (strain ATCC VR-1470 / WSU 86-1044) GN=wcw_1072 PE=4 SV=1	D6YWC0_WADCW	16 kDa	0% (1.9)	2	0
Putative uncharacterized protein OS=Waddlia chondrophila (strain ATCC VR-1470 / WSU 86-1044) GN=wcw_0573 PE=4 SV=1	D6YUY2_WADCW	14 kDa	0% (1.9)	2	0
Putative UDP-glucose 6-dehydrogenase OS=Waddlia chondrophila (strain ATCC VR-1470 / WSU 86-1044) GN=ugd PE=3 SV=1	D6YWL4_WADCW	50 kDa	0% (1.9)	2	0
Poly(A) polymerase OS=Waddlia chondrophila (strain ATCC VR-1470 / WSU 86-1044) GN=pcnB3 PE=3 SV=1	D6YT10_WADCW	46 kDa	0% (1.9)	2	0
Putative uncharacterized protein OS=Waddlia chondrophila (strain ATCC VR-1470 / WSU 86-1044) GN=wcw_1289 PE=4 SV=1	D6YWY0_WADCW	46 kDa	0% (1.9)	2	0
Putative membrane bound phosphohydrolase OS=Waddlia chondrophila (strain ATCC VR-1470 / WSU 86-1044) GN=wcw_1413 PE=4 SV=1	D6YRR8_WADCW	82 kDa	0% (1.9)	2	0
Putative uncharacterized protein OS=Waddlia chondrophila (strain ATCC VR-1470 / WSU 86-1044) GN=wcw_1615 PE=4 SV=1	D6YSB5_WADCW	25 kDa	0% (1.9)	2	0
Arginase OS=Waddlia chondrophila (strain ATCC VR-1470 / WSU 86-1044) GN=rocF PE=4 SV=1	D6YUN0_WADCW	37 kDa	0% (1.9)	2	0
Putative peptidase OS=Waddlia chondrophila (strain ATCC VR-1470 / WSU 86-1044) GN=wcw_0433 PE=4 SV=1	D6YUJ4_WADCW	50 kDa	0% (1.9)	2	0
YpjG family protein OS=Waddlia chondrophila (strain ATCC VR-1470 / WSU 86-1044) GN=wcw_0275 PE=4 SV=1	D6YU39_WADCW	25 kDa	0% (1.9)	2	0
Transposase remnant OS=Waddlia chondrophila (strain ATCC VR-1470 / WSU 86-1044) GN=wcw_1071 PE=4 SV=1	D6YWB9_WADCW	27 kDa	0% (1.9)	2	0
Putative type III secretion chaperone SycE OS=Waddlia chondrophila (strain ATCC VR-1470 / WSU 86-1044) GN=sycE PE=4 SV=1	D6YSB0_WADCW	15 kDa	0% (1.9)	2	0
Putative uncharacterized protein OS=Waddlia chondrophila (strain ATCC VR-1470 / WSU 86-1044) GN=wcw_1428 PE=4 SV=1	D6YRT3_WADCW	31 kDa	0% (1.9)	2	0
Heavy metal translocating ATPase, P-type OS=Waddlia chondrophila (strain ATCC VR-1470 / WSU 86-1044) GN=zntA PE=3 SV=1	D6YSD4_WADCW	72 kDa	0% (1.9)	2	0
Sua5/YciO/YrdC/YwlC family protein OS=Waddlia chondrophila (strain ATCC VR-1470 / WSU 86-1044) GN=wcw_0089 PE=4 SV=1	D6YTK3_WADCW	34 kDa	0% (1.9)	2	0
Putative uncharacterized protein OS=Waddlia chondrophila (strain ATCC VR-1470 / WSU 86-1044) GN=wcw_0169 PE=4 SV=1	D6YTT3_WADCW	30 kDa	0% (1.9)	2	0
NADPH-dependent 7-cyano-7-deazaguanine reductase OS=Waddlia chondrophila (strain ATCC VR-1470 / WSU 86-1044) GN=queF PE=3 SV=1	D6YUC7_WADCW	31 kDa	0% (1.9)	2	0
Phosphoglucosamine mutase OS=Waddlia chondrophila (strain ATCC VR-1470 / WSU 86-1044) GN=glmM PE=3 SV=1	D6YUH6_WADCW	49 kDa	0% (1.9)	2	0
Putative uncharacterized protein OS=Waddlia chondrophila (strain ATCC VR-1470 / WSU 86-1044) GN=wcw_0640 PE=4 SV=1	D6YV47_WADCW	52 kDa	0% (1.9)	2	0
Putative uncharacterized protein OS=Waddlia chondrophila (strain ATCC VR-1470 / WSU 86-1044) GN=wcw_0683 PE=4 SV=1	D6YV89_WADCW	13 kDa	0% (1.9)	2	0
Putative uncharacterized protein OS=Waddlia chondrophila (strain ATCC VR-1470 / WSU 86-1044) GN=wcw_0826 PE=4 SV=1	D6YVN1_WADCW	34 kDa	0% (1.9)	2	0
Putative type III secretion chaperone SycE OS=Waddlia chondrophila (strain ATCC VR-1470 / WSU 86-1044) GN=wcw_0847 PE=4 SV=1	D6YVQ2_WADCW	17 kDa	0% (1.9)	2	0
Putative CMP/dCMP deaminase OS=Waddlia chondrophila (strain ATCC VR-1470 / WSU 86-1044) GN=wcw_0893 PE=4 SV=1	D6YVU4_WADCW	18 kDa	0% (1.9)	2	0
Putative uncharacterized protein OS=Waddlia chondrophila (strain ATCC VR-1470 / WSU 86-1044) GN=wcw_0900 PE=4 SV=1	D6YVV1_WADCW	17 kDa	0% (1.9)	2	0
Putative uncharacterized protein OS=Waddlia chondrophila (strain ATCC VR-1470 / WSU 86-1044) GN=wcw_0907 PE=4 SV=1	D6YVV8_WADCW	19 kDa	0% (1.9)	2	0
Putative membrane protein OS=Waddlia chondrophila (strain ATCC VR-1470 / WSU 86-1044) GN=ompA5 PE=4 SV=1	D6YVY8_WADCW	42 kDa	0% (1.9)	2	0
Putative glutaredoxin family protein OS=Waddlia chondrophila (strain ATCC VR-1470 / WSU 86-1044) GN=wcw_0986 PE=4 SV=1	D6YW35_WADCW	12 kDa	0% (1.9)	2	0
2-succinyl-5-enolpyruvyl-6-hydroxy-3-cyclohexene-1-carboxylate synthase OS=Waddlia chondrophila (strain ATCC VR-1470 / WSU 86-1044) GN=menD1 PE=4 SV=1	D6YW65_WADCW	18 kDa	0% (1.9)	2	0
Imidazolone-5-propionate hydrolase OS=Waddlia chondrophila (strain ATCC VR-1470 / WSU 86-1044) GN=hutI PE=3 SV=1	D6YWA5_WADCW	44 kDa	0% (1.9)	2	0
Putative uncharacterized protein OS=Waddlia chondrophila (strain ATCC VR-1470 / WSU 86-1044) GN=wcw_1133 PE=4 SV=1	D6YWH9_WADCW	38 kDa	0% (1.9)	2	0
Putative secreted protein OS=Waddlia chondrophila (strain ATCC VR-1470 / WSU 86-1044) GN=wcw_1172 PE=4 SV=1	D6YWL8_WADCW	20 kDa	0% (1.9)	2	0
Putative uncharacterized protein OS=Waddlia chondrophila (strain ATCC VR-1470 / WSU 86-1044) GN=wcw_1177 PE=4 SV=1	D6YWM3_WADCW	12 kDa	0% (1.9)	2	0
Acetyltransferase OS=Waddlia chondrophila (strain ATCC VR-1470 / WSU 86-1044) GN=wbbJ PE=4 SV=1	D6YTT1_WADCW	22 kDa	0% (1.9)	2	0
Glycerol kinase OS=Waddlia chondrophila (strain ATCC VR-1470 / WSU 86-1044) GN=glpK PE=3 SV=1	D6YWY6_WADCW	54 kDa	0% (1.9)	2	0
PTS system IIA protein OS=Waddlia chondrophila (strain ATCC VR-1470 / WSU 86-1044) GN=ptsN2 PE=4 SV=1	D6YU10_WADCW	17 kDa	0% (1.9)	2	0
Farnesyltranstransferase OS=Waddlia chondrophila (strain ATCC VR-1470 / WSU 86-1044) GN=crtE PE=3 SV=1	D6YWL5_WADCW	32 kDa	0% (1.9)	2	0
Putative tetratricopeptide (TRP) repeat protein OS=Waddlia chondrophila (strain ATCC VR-1470 / WSU 86-1044) GN=wcw_0397 PE=4 SV=1	D6YUF8_WADCW	54 kDa	0% (1.9)	2	0
Putative uncharacterized protein OS=Waddlia chondrophila (strain ATCC VR-1470 / WSU 86-1044) GN=wcw_0348 PE=4 SV=1	D6YUB1_WADCW	15 kDa	0% (1.9)	2	0
Putative pyrophosphohydrolase OS=Waddlia chondrophila (strain ATCC VR-1470 / WSU 86-1044) GN=wcw_1373 PE=3 SV=1	D6YRM9_WADCW	16 kDa	0% (1.9)	2	0
Putative uncharacterized protein OS=Waddlia chondrophila (strain ATCC VR-1470 / WSU 86-1044) GN=wcw_0142 PE=4 SV=1	D6YTQ6_WADCW	12 kDa	0% (1.9)	2	0
Putative uncharacterized protein OS=Waddlia chondrophila (strain ATCC VR-1470 / WSU 86-1044) GN=wcw_1577 PE=4 SV=1	D6YS80_WADCW	49 kDa	0% (1.0)	1	0
Peptide deformylase OS=Waddlia chondrophila (strain ATCC VR-1470 / WSU 86-1044) GN=def PE=3 SV=1	D6YWJ9_WADCW	20 kDa	0% (1.0)	1	0
50S ribosomal protein L29 OS=Waddlia chondrophila (strain ATCC VR-1470 / WSU 86-1044) GN=rpmC PE=3 SV=1	D6YRZ8_WADCW	8 kDa	0% (1.0)	1	0
FeS assembly protein SufD OS=Waddlia chondrophila (strain ATCC VR-1470 / WSU 86-1044) GN=sufD PE=4 SV=1	D6YTK1_WADCW	47 kDa	0% (1.0)	1	0
Transcription antitermination protein nusG OS=Waddlia chondrophila (strain ATCC VR-1470 / WSU 86-1044) GN=nusG PE=3 SV=1	D6YUZ4_WADCW	20 kDa	0% (1.0)	1	0
Putative monophosphatase OS=Waddlia chondrophila (strain ATCC VR-1470 / WSU 86-1044) GN=impA PE=4 SV=1	D6YSQ5_WADCW	31 kDa	0% (1.0)	1	0
Peptide methionine sulfoxide reductase MsrA OS=Waddlia chondrophila (strain ATCC VR-1470 / WSU 86-1044) GN=msrA PE=3 SV=1	D6YVT9_WADCW	32 kDa	0% (1.0)	1	0
Putative uncharacterized protein OS=Waddlia chondrophila (strain ATCC VR-1470 / WSU 86-1044) GN=wcw_0562 PE=4 SV=1	D6YUX1_WADCW	22 kDa	0% (1.0)	1	0
Adenylosuccinate lyase OS=Waddlia chondrophila (strain ATCC VR-1470 / WSU 86-1044) GN=purB PE=4 SV=1	D6YTD8_WADCW	53 kDa	0% (1.0)	1	0
tRNA-specific adenosine deaminase OS=Waddlia chondrophila (strain ATCC VR-1470 / WSU 86-1044) GN=yfhC PE=4 SV=1	D6YV96_WADCW	20 kDa	0% (1.0)	1	0
Putative type III secretion system needle protein SctF OS=Waddlia chondrophila (strain ATCC VR-1470 / WSU 86-1044) GN=sctF PE=4 SV=1	D6YSB3_WADCW	14 kDa	0% (1.0)	1	0
Phosphoserine phosphatase OS=Waddlia chondrophila (strain ATCC VR-1470 / WSU 86-1044) GN=serB PE=4 SV=1	D6YTH1_WADCW	24 kDa	0% (1.0)	1	0
Putative uncharacterized protein OS=Waddlia chondrophila (strain ATCC VR-1470 / WSU 86-1044) GN=wcw_0208 PE=4 SV=1	D6YTX2_WADCW	50 kDa	0% (1.0)	1	0
Succinylglutamic semialdehyde dehydrogenase OS=Waddlia chondrophila (strain ATCC VR-1470 / WSU 86-1044) GN=astD PE=3 SV=1	D6YVN5_WADCW	51 kDa	0% (1.0)	1	0
Putative thiol:disulfide interchange protein OS=Waddlia chondrophila (strain ATCC VR-1470 / WSU 86-1044) GN=dsbD PE=4 SV=1	D6YTN0_WADCW	78 kDa	0% (1.0)	1	0
Putative methyltransferase OS=Waddlia chondrophila (strain ATCC VR-1470 / WSU 86-1044) GN=wcw_1800 PE=4 SV=1	D6YSU4_WADCW	28 kDa	0% (1.0)	1	0
Putative uncharacterized protein OS=Waddlia chondrophila (strain ATCC VR-1470 / WSU 86-1044) GN=wcw_0712 PE=4 SV=1	D6YVB8_WADCW	17 kDa	0% (1.0)	1	0
Putative uncharacterized protein OS=Waddlia chondrophila (strain ATCC VR-1470 / WSU 86-1044) GN=wcw_0616 PE=4 SV=1	D6YV23_WADCW	17 kDa	0% (1.0)	1	0
