# Supplementary material for: Identification of new DNA-associated proteins from Waddlia chondrophila
Source: Sci Rep. 2019 Mar 20;9:4885. doi: 10.1038/s41598-019-40732-1 (PMC6426960; doi:10.1038/s41598-019-40732-1)
Supplement: Supplementary file 3 — Supplementary Table S2 [file 41598_2019_40732_MOESM3_ESM.xls]

## Sheet: Description
Table S2. Selection of 9 hypothetical proteins potentialy associated to DNA
	Title of the column	Description
Column A	Old locus tag (new locus tag)	NCBI locus tag
Column B	Annotation	Annotation in the SwissProt and TrEMBL databases
Column C	Molecular Weight	Theorical molecular weight calculated form database sequence
Column D	"Probability" Change (Fold Change)	Fold change difference in spectrum count between column E and F
Column E	InterProScan	Protein sequence analysis using InterProScan tool
Column F	Conservation in Chlamydiales order	Presence of orthologs in the Chlamydiales order are determined by protein Blast*
Column G	Conservation in Planctomycetes and Verrucomicrobia	Presence of orthologs in Planctomycetes and Verrucomicrobia are determined by protein Blast*
Column H	PI	Theorical isolectric point based on the sequence from the database using ExPASy
		* Presence (+), absence (-)

## Sheet: final
Table S2. Selection of 9 hypothetical proteins potentialy associated to DNA
Old locus tag (new locus tag)	Annotation	Molecular Weight	"Probability" Change (Fold Change)	Interproscan	Conservation in Chlamydiales order	Conservation in Planctomycetes and Verrucomicrobia	PI
wcw_1456 (wcw_RS07020)	Putative uncharacterized protein	30 kDa	95% (0.5)	DUF164	+	+	6.69
wcw_1581 (wcw_RS07615)	Putative uncharacterized protein	106 kDa	95% (0.3)	DUF115 + Histone H3 K4-specific methyltransferase SET7/9 N-terminal domain	+	+	6.38
wcw_0377 (wcw_RS01810)	Putative uncharacterized protein	10 kDa	95% (0.3)	SWIB/MDM2 domain + SWI complex, BAF60b domains	+	Verrucomicrobia	10
wcw_0677 (wcw_RS03260)	Putative uncharacterized protein	87 kDa	95% (0.1)	/	+	/	7.16
wcw_1460 (wcw_RS07040)	Putative uncharacterized protein	47 kDa	95% (0.2)	Uncharacterised protein family UPF0158	+	/	8.78
wcw_0150 (wcw_RS00715)	Putative uncharacterized protein	29 kDa	95% (0.5)	Protein of unknown function DUF72	Chlamydia-related	+	7.18
wcw_1044 (wcw_RS05055)	Putative uncharacterized protein	25 kDa	95% (0.5)	Protein of unknown function DUF502 + signal peptide + transmembrane region	+	+	9.62
wcw_1043 (wcw_RS05050)	Putative uncharacterized protein	28 kDa	95% (0.5)	Protein of unknown function DUF502	+	+	8.72
wcw_0883 (wcw_RS04275)	Putative uncharacterized protein	12 kDa	95% (0.5)	SEC-C motif	+	+	8.64
