# Supplementary material for: Identification of new DNA-associated proteins from Waddlia chondrophila
Source: Sci Rep. 2019 Mar 20;9:4885. doi: 10.1038/s41598-019-40732-1 (PMC6426960; doi:10.1038/s41598-019-40732-1)
Supplement: Supplementary file 4 — Supplementary Table S3 [file 41598_2019_40732_MOESM4_ESM.xlsx]

## Sheet: Description
Supplementary Table S3. ChIP-Seq data for the Wcw_0377, _1456 and _1460.
	Title of the column	Description
Column A	Region	Genomic positions defined by the minimal peak shape score on the left and right side of the peak centre
Column B	Center of peak	Genomic position with the highest peak shape score
Column C	Length	Length of the peak (nucleotides)
Column D	Peak shape score	Peak shape score* of the peak centre
Column E	P-value	P-value of the peak centre
		* The Peak Shape Score is standardised and follows a standard normal distribution

## Sheet: Wcw_0377 peaks
Supplementary Table S3. ChIP-Seq data for the Wcw_0377, _1456 and _1460.
Wcw_0377 specific peaks
Region	Center of peak	Length	Peak shape score	P-value
1919075..1919336	1919167	262	86.5255	0
807537..807919	807648	383	28.1947	3.39796e-175
1986906..1987303	1987154	398	27.7098	2.65859e-169
238656..239099	238801	444	27.0541	1.71055e-161
1860541..1860956	1860834	416	26.9278	5.19249e-160
1869113..1869397	1869261	285	26.7949	1.85475e-158
258922..259329	259193	408	26.4856	7.10508e-155
639..969	820	331	26.428	3.26548e-154
1961290..1961621	1961388	332	26.1113	1.35666e-150
12876..13277	12979	402	25.3135	1.13547e-141
2085407..2085794	2085700	388	25.1898	2.58906e-140
285296..285542	285455	247	25.1195	1.5212e-139
2113286..2113519	2113398	234	24.9049	3.28971e-137
2062313..2062513	2062419	201	24.9012	3.61176e-137
1624762..1625179	1625030	418	24.645	2.08016e-134
683697..683961	683843	265	23.6046	1.72913e-123
101984..102391	102093	408	23.5299	1.0082e-122
87461..87908	87611	448	23.5145	1.4511e-122
2061737..2061986	2061865	250	23.3403	8.64817e-121
1699167..1699451	1699317	285	23.1798	3.64395e-119
17110..17518	17406	409	22.9777	3.89128e-117
388171..388600	388453	430	22.9392	9.44022e-117
156938..157250	157103	313	22.6828	3.3144e-114
1912040..1912273	1912123	234	22.5364	9.13695e-113
53174..53573	53304	400	22.286	2.52799e-110
2104388..2104599	2104505	212	22.2012	1.67134e-109
236353..236751	236622	399	21.9331	6.27374e-107
258713..258922	258811	210	21.7884	1.49442e-105
1854135..1854524	1854231	390	21.6107	7.11918e-104
9805..10204	9950	400	21.5395	3.32077e-103
1727980..1728345	1728242	366	21.4614	1.78611e-102
2061412..2061737	2061519	326	21.381	1.00473e-101
14905..15144	15019	240	21.1398	1.71128e-99
603901..604233	603990	333	21.121	2.5476e-99
1666549..1666945	1666807	397	21.036	1.53518e-98
2105269..2105692	2105543	424	21.0112	2.58987e-98
1752155..1752507	1752358	353	20.9921	3.87258e-98
118959..119162	119060	204	20.9365	1.24488e-97
8633..8879	8731	247	20.8887	3.39473e-97
2111002..2111338	2111191	337	20.8847	3.69188e-97
257329..257658	257413	330	20.857	6.57961e-97
1452911..1453302	1453160	392	20.7248	1.03482e-95
237813..238142	237997	330	20.6696	3.25316e-95
10250..10518	10335	269	20.6419	5.77332e-95
11161..11476	11338	316	20.483	1.52566e-93
74059..74462	74313	404	20.4155	6.0831e-93
87910..88162	88013	253	20.4088	6.98189e-93
122995..123173	123064	179	20.3845	1.14671e-92
18101..18311	18188	211	20.293	7.40802e-92
2009914..2010158	2010082	245	20.2304	2.64215e-91
125295..125536	125437	242	20.1731	8.43821e-91
1984636..1984852	1984741	217	20.0958	4.0144e-90
2064986..2065304	2065132	319	19.9745	4.59161e-89
2075699..2075965	2075858	267	19.8585	4.65001e-88
75364..75663	75526	300	19.78	2.21274e-87
111484..111703	111610	220	19.7457	4.36609e-87
1984268..1984636	1984348	369	19.5485	2.12459e-85
1704888..1705206	1704997	319	19.5122	4.32351e-85
2058734..2059135	2058850	402	19.5023	5.2496e-85
304995..305332	305076	338	19.4945	6.11127e-85
2112825..2113248	2112973	424	19.4866	7.12868e-85
1857229..1857452	1857318	224	19.4556	1.30615e-84
126295..126712	126415	418	19.336	1.33799e-83
1982994..1983259	1983104	266	19.3297	1.51031e-83
73058..73367	73161	310	19.2584	5.99771e-83
121263..121690	121398	428	19.2541	6.51525e-83
263213..263545	263398	333	19.2097	1.53547e-82
105813..106022	105902	210	19.1125	9.92681e-82
389203..389592	389470	390	19.1014	1.2301e-81
381437..381817	381571	381	19.1002	1.2583e-81
2062754..2062945	2062855	192	19.0831	1.74356e-81
1969061..1969315	1969161	255	19.0666	2.39347e-81
2084974..2085164	2085081	191	18.9691	1.53561e-80
19826..20194	20094	369	18.9401	2.66453e-80
1722463..1722741	1722597	279	18.9397	2.6827e-80
2060431..2060733	2060529	303	18.9178	4.06913e-80
2051620..2051796	2051702	177	18.8957	6.18425e-80
2111943..2112280	2112147	338	18.7866	4.86385e-79
1751463..1751857	1751758	395	18.78	5.49951e-79
263802..263997	263896	196	18.7549	8.82362e-79
183675..184050	183971	376	18.7459	1.04519e-78
1191896..1192305	1192182	410	18.7387	1.19595e-78
1125834..1126151	1125908	318	18.7248	1.55333e-78
182712..183091	182802	380	18.7233	1.59822e-78
1679831..1680136	1679981	306	18.6446	6.97902e-78
102712..103072	102968	361	18.606	1.43595e-77
306911..307300	307153	390	18.605	1.46337e-77
1686300..1686610	1686462	311	18.6045	1.47668e-77
72729..72944	72828	216	18.5969	1.70157e-77
113842..114030	113956	189	18.5911	1.89735e-77
1887814..1888242	1887946	429	18.527	6.25344e-77
651835..652064	651944	230	18.5092	8.70009e-77
444193..444590	444292	398	18.4407	3.09884e-76
1986246..1986632	1986396	387	18.4223	4.35002e-76
2103301..2103746	2103599	446	18.3881	8.18805e-76
73699..74042	73780	344	18.3677	1.19215e-75
56988..57309	57137	322	18.3652	1.24879e-75
1924866..1924999	1924922	134	18.3299	2.38774e-75
290081..290418	290149	338	18.3073	3.62091e-75
1947747..1948189	1947895	443	18.2966	4.4031e-75
205514..205956	205658	443	18.2411	1.2178e-74
2076180..2076616	2076475	437	18.2109	2.11575e-74
285942..286352	286226	411	18.1844	3.43182e-74
124115..124460	124312	346	18.1635	5.02452e-74
1982410..1982787	1982503	378	18.1569	5.66652e-74
1702425..1702795	1702500	371	18.1407	7.60733e-74
1817690..1818060	1817817	371	18.1371	8.11246e-74
451867..452072	451988	206	18.109	1.35356e-73
289519..289751	289598	233	18.0785	2.35458e-73
2058192..2058472	2058323	281	18.0784	2.35818e-73
2056254..2056616	2056480	363	18.0436	4.42687e-73
1968384..1968767	1968500	384	17.9928	1.10843e-72
790689..790961	790777	273	17.9543	2.21944e-72
2059413..2059811	2059563	399	17.8787	8.64798e-72
234298..234621	234398	324	17.8757	9.12409e-72
1790696..1791063	1790766	368	17.8273	2.16856e-71
1724055..1724456	1724203	402	17.8183	2.54636e-71
237130..237574	237276	445	17.7334	1.15744e-70
1702811..1703128	1702895	318	17.7098	1.76151e-70
1920860..1921229	1921109	370	17.7063	1.87383e-70
287872..288280	287986	409	17.6214	8.4443e-70
546341..546765	546486	425	17.5735	1.96465e-69
1886737..1887077	1886833	341	17.5392	3.59529e-69
22737..23157	22884	421	17.5334	3.98077e-69
648621..648980	648767	360	17.5307	4.17832e-69
2078955..2079130	2079066	176	17.5153	5.47785e-69
130270..130639	130492	370	17.5014	6.98828e-69
182276..182504	182404	229	17.4816	9.89805e-69
1789684..1790056	1789960	373	17.4784	1.04583e-68
2111715..2111943	2111814	229	17.4747	1.11636e-68
70908..71291	70999	384	17.4687	1.24135e-68
121690..121963	121814	274	17.4613	1.41217e-68
1999801..2000166	1999899	366	17.4545	1.59013e-68
1871478..1871815	1871576	338	17.441	2.01497e-68
332699..333056	332818	358	17.4367	2.17287e-68
2101533..2101979	2101683	447	17.4275	2.55142e-68
1905778..1906155	1906010	378	17.4201	2.90626e-68
302829..303070	302949	242	17.3951	4.4898e-68
1905256..1905509	1905346	254	17.3931	4.64932e-68
1883931..1884170	1884090	240	17.3783	6.01971e-68
1788933..1789342	1789208	410	17.3302	1.39078e-67
103274..103608	103461	335	17.3133	1.86675e-67
188256..188610	188483	355	17.3038	2.20182e-67
1989510..1989733	1989637	224	17.2862	2.98901e-67
1868573..1868751	1868666	179	17.2662	4.22559e-67
1483491..1483931	1483640	441	17.2568	4.97575e-67
357705..357934	357834	230	17.242	6.42584e-67
98422..98552	98484	131	17.2233	8.88598e-67
387402..387647	387552	246	17.2081	1.1536e-66
235319..235536	235449	218	17.1865	1.67664e-66
1929979..1930186	1930079	208	17.1289	4.51364e-66
1507889..1508299	1508150	411	17.1195	5.31105e-66
257668..258091	257802	424	17.1154	5.69233e-66
71719..71989	71866	271	17.1056	6.74279e-66
187091..187527	187233	437	17.0945	8.1583e-66
2011833..2012226	2011970	394	17.083	9.92925e-66
222511..222666	222595	156	17.0508	1.72438e-65
1705905..1706170	1706028	266	17.0453	1.89249e-65
1967582..1967983	1967836	402	17.0207	2.88452e-65
1961851..1962045	1961955	195	17.017	3.0712e-65
304656..304995	304741	340	16.9975	4.28809e-65
1678738..1679097	1678881	360	16.9831	5.48085e-65
77074..77318	77169	245	16.9825	5.53459e-65
57949..58145	58030	197	16.9816	5.62203e-65
44560..44854	44760	295	16.9601	8.10536e-65
393951..394167	394034	217	16.8997	2.26091e-64
29783..30133	29881	351	16.8861	2.84694e-64
106288..106551	106408	264	16.866	4.00312e-64
285762..285924	285841	163	16.848	5.4289e-64
1906564..1906948	1906707	385	16.7985	1.25191e-63
301743..301938	301863	196	16.733	3.7656e-63
1996436..1996865	1996717	430	16.7088	5.65665e-63
1851653..1851840	1851719	188	16.6999	6.55995e-63
1997202..1997517	1997351	316	16.6995	6.60664e-63
2075305..2075699	2075415	395	16.6993	6.62701e-63
616947..617189	617083	243	16.6926	7.41412e-63
486773..487078	486970	306	16.6338	1.98193e-62
2004115..2004341	2004198	227	16.6035	3.28714e-62
442017..442274	442100	258	16.56	6.77966e-62
85902..86136	86043	235	16.5581	6.99229e-62
72197..72385	72320	189	16.5547	7.40337e-62
40233..40597	40324	365	16.5488	8.16974e-62
181600..181930	181804	331	16.5377	9.82614e-62
58501..58686	58613	186	16.5256	1.20114e-61
1969412..1969743	1969614	332	16.493	2.05836e-61
117949..118355	118097	407	16.4605	3.52824e-61
308165..308595	308446	431	16.4583	3.65922e-61
99658..100028	99789	371	16.4259	6.24552e-61
350243..350533	350423	291	16.3966	1.01176e-60
2010705..2011089	2010964	385	16.3937	1.06013e-60
1963148..1963454	1963298	307	16.3887	1.15068e-60
76360..76549	76412	190	16.3571	1.9356e-60
776354..776632	776498	279	16.3508	2.14827e-60
2065304..2065553	2065475	250	16.3471	2.28046e-60
260659..260965	260817	307	16.3359	2.7403e-60
769979..770201	770112	223	16.3026	4.72704e-60
93408..93590	93503	183	16.2696	8.11213e-60
1867064..1867395	1867138	332	16.2639	8.90623e-60
156378..156663	156506	286	16.2617	9.23434e-60
132892..133227	133096	336	16.2527	1.06813e-59
354677..354985	354836	309	16.2516	1.08718e-59
392293..392666	392391	374	16.2361	1.40138e-59
1853442..1853769	1853570	328	16.2248	1.68323e-59
396806..396969	396905	164	16.195	2.7335e-59
86899..87176	86995	278	16.1906	2.93691e-59
235582..235991	235852	410	16.1776	3.62792e-59
335083..335344	335235	262	16.1724	3.94775e-59
112295..112660	112421	366	16.1614	4.71898e-59
176326..176650	176467	325	16.1474	5.92264e-59
488553..488811	488656	259	16.1339	7.37578e-59
128090..128418	128312	329	16.1289	7.98865e-59
104721..104958	104871	238	16.114	1.01669e-58
1872015..1872205	1872093	191	16.1118	1.05348e-58
1867418..1867723	1867647	306	16.0953	1.37708e-58
1882712..1882986	1882880	275	16.0896	1.5078e-58
15265..15654	15561	390	16.0747	1.91922e-58
204421..204783	204508	363	16.0746	1.92168e-58
2059155..2059363	2059215	209	16.0727	1.98152e-58
1589076..1589493	1589222	418	16.0648	2.25322e-58
458940..459377	459087	438	16.0422	3.24143e-58
361000..361310	361116	311	15.9103	2.68978e-57
1757126..1757552	1757256	427	15.9011	3.11218e-57
1591031..1591413	1591117	383	15.8666	5.3928e-57
1506817..1506943	1506892	127	15.8296	9.72293e-57
2086019..2086240	2086098	222	15.8258	1.03287e-56
1607487..1607822	1607623	336	15.8011	1.52866e-56
18852..19156	19021	305	15.7925	1.75077e-56
1970593..1970973	1970704	381	15.7825	2.05168e-56
2116046..2116179	2116129	134	15.7801	2.13246e-56
27923..28175	28023	253	15.7301	4.70662e-56
1592860..1593247	1593115	388	15.7149	5.97616e-56
1516473..1516696	1516598	224	15.6964	8.00557e-56
1586848..1587156	1586925	309	15.695	8.18198e-56
265667..265894	265832	228	15.6933	8.40084e-56
100236..100572	100423	337	15.6876	9.19845e-56
328524..328908	328822	385	15.6728	1.16009e-55
47509..47811	47676	303	15.672	1.176e-55
50711..51072	50954	362	15.6703	1.20711e-55
2015214..2015419	2015357	206	15.6627	1.36039e-55
1855705..1855953	1855814	249	15.6558	1.51526e-55
122353..122533	122429	181	15.6389	1.97894e-55
1785478..1785755	1785584	278	15.6353	2.09397e-55
98774..99093	98944	320	15.629	2.30849e-55
294520..294741	294648	222	15.5985	3.72815e-55
153052..153472	153202	421	15.5856	4.55956e-55
28290..28457	28376	168	15.5763	5.27839e-55
84413..84813	84520	401	15.5451	8.59289e-55
330626..330884	330755	259	15.5423	8.97134e-55
21485..21860	21782	376	15.5409	9.16428e-55
2049271..2049500	2049389	230	15.537	9.74848e-55
390510..390871	390582	362	15.51	1.48524e-54
1854532..1854715	1854637	184	15.488	2.09028e-54
1687648..1687791	1687720	144	15.484	2.22583e-54
136848..137155	136992	308	15.48	2.36638e-54
445867..446043	445968	177	15.4728	2.64672e-54
5177..5314	5237	138	15.4605	3.20663e-54
330951..331152	331068	202	15.4586	3.30239e-54
1651817..1652051	1651918	235	15.4441	4.13227e-54
1753662..1754077	1753947	416	15.4387	4.49381e-54
127599..128034	127895	436	15.4253	5.53607e-54
398063..398476	398213	414	15.4067	7.37499e-54
1858139..1858303	1858227	165	15.4018	7.96349e-54
1920206..1920564	1920346	359	15.4007	8.09873e-54
1887311..1887619	1887378	309	15.3845	1.04037e-53
1884793..1885170	1884912	378	15.3841	1.04567e-53
1847872..1848187	1848133	316	15.3635	1.43865e-53
2114768..2114917	2114848	150	15.3036	3.61902e-53
1870088..1870438	1870187	351	15.2922	4.30672e-53
541123..541360	541223	238	15.2782	5.34314e-53
1824253..1824448	1824357	196	15.2766	5.47453e-53
256223..256522	256413	300	15.2718	5.89798e-53
1526875..1527084	1526969	210	15.2668	6.35992e-53
903905..904292	904193	388	15.2531	7.85003e-53
207794..208025	207939	232	15.2278	1.157e-52
125597..125965	125816	369	15.2077	1.57259e-52
1290192..1290621	1290341	430	15.2002	1.76383e-52
778995..779283	779190	289	15.1984	1.81307e-52
2006813..2007182	2006908	370	15.1967	1.85881e-52
1642868..1643289	1642993	422	15.1779	2.47575e-52
292270..292703	292567	434	15.1639	3.06667e-52
1817175..1817445	1817373	271	15.1594	3.28247e-52
133472..133687	133598	216	15.1456	4.05169e-52
1788458..1788878	1788584	421	15.1413	4.32161e-52
1787052..1787355	1787206	304	15.1347	4.77842e-52
357107..357548	357250	442	15.0842	1.02907e-51
2044046..2044320	2044163	275	15.0823	1.0589e-51
130832..131207	131118	376	15.0628	1.42244e-51
83816..84060	83931	245	15.0492	1.74628e-51
2110127..2110508	2110412	382	15.0431	1.91698e-51
615066..615417	615157	352	15.041	1.97722e-51
553909..554110	553991	202	15.0363	2.12241e-51
1667600..1667866	1667695	267	15.0335	2.21412e-51
1993913..1994312	1994030	400	15.0078	3.26386e-51
745933..746326	746066	394	15.0075	3.27664e-51
1685564..1685931	1685712	368	15.0019	3.56475e-51
1958782..1959148	1959058	367	14.9908	4.21967e-51
2086400..2086621	2086478	222	14.99	4.26679e-51
114704..114870	114792	167	14.9834	4.71601e-51
813182..813443	813369	262	14.9748	5.36308e-51
2003780..2004111	2003870	332	14.9353	9.71383e-51
1841772..1841988	1841843	217	14.9029	1.57688e-50
390884..391126	391027	243	14.9003	1.64033e-50
355237..355427	355304	191	14.8479	3.59016e-50
1756495..1756830	1756627	336	14.8318	4.56429e-50
52354..52595	52501	242	14.8312	4.60194e-50
454764..454977	454898	214	14.8292	4.74319e-50
99376..99658	99478	283	14.7978	7.56775e-50
1979325..1979766	1979617	442	14.7894	8.57233e-50
190411..190739	190530	329	14.7747	1.06729e-49
293277..293714	293426	438	14.7649	1.2328e-49
2057298..2057465	2057380	168	14.7646	1.23841e-49
1755993..1756429	1756143	437	14.7529	1.47263e-49
386794..387137	386875	344	14.7195	2.41788e-49
305341..305772	305631	432	14.6848	4.03318e-49
1709230..1709529	1709325	300	14.6501	6.7302e-49
351610..351921	351796	312	14.6408	7.71252e-49
1752759..1753014	1752890	256	14.6257	9.63252e-49
68934..69268	69055	335	14.6183	1.07309e-48
2006023..2006358	2006084	336	14.6161	1.10795e-48
184491..184702	184601	212	14.6156	1.11669e-48
39056..39451	39174	396	14.614	1.14398e-48
334566..334704	334631	139	14.6133	1.1559e-48
1644735..1645085	1644849	351	14.6104	1.20484e-48
2114168..2114411	2114274	244	14.6077	1.25367e-48
104238..104560	104388	323	14.6038	1.32756e-48
1477385..1477637	1477493	253	14.5934	1.54737e-48
1980142..1980319	1980233	178	14.5876	1.68486e-48
1509499..1509908	1509777	410	14.5714	2.13642e-48
290563..290894	290805	332	14.5702	2.17438e-48
1754245..1754551	1754313	307	14.5504	2.90278e-48
720440..720811	720705	372	14.5503	2.90559e-48
7094..7286	7189	193	14.5447	3.15709e-48
115490..115815	115561	326	14.5417	3.29749e-48
191376..191571	191469	196	14.5357	3.60054e-48
2036122..2036550	2036401	429	14.5258	4.1562e-48
7495..7685	7545	191	14.5147	4.89126e-48
1747207..1747586	1747327	380	14.4881	7.20298e-48
2081250..2081664	2081380	415	14.4744	8.79062e-48
2077573..2077824	2077726	252	14.4732	8.95093e-48
814436..814652	814574	217	14.4302	1.67122e-47
466553..466762	466648	210	14.4173	2.01461e-47
478342..478731	478433	390	14.4114	2.19443e-47
2067252..2067514	2067373	263	14.4062	2.36482e-47
604765..605152	605043	388	14.4003	2.57582e-47
1731081..1731285	1731178	205	14.3915	2.92595e-47
1383173..1383420	1383268	248	14.3913	2.93579e-47
2078307..2078679	2078382	373	14.3783	3.54286e-47
1730424..1730728	1730636	305	14.3633	4.3957e-47
318619..318827	318669	209	14.3526	5.13269e-47
333112..333393	333238	282	14.347	5.56022e-47
190755..190928	190853	174	14.3464	5.60871e-47
1922223..1922620	1922322	398	14.3235	7.80559e-47
1813450..1813873	1813736	424	14.2926	1.21687e-46
1701147..1701539	1701404	393	14.2625	1.87404e-46
465769..466032	465875	264	14.2352	2.77011e-46
49904..50231	50052	328	14.2313	2.92863e-46
1749809..1750175	1750087	367	14.191	5.20533e-46
678582..678911	678787	330	14.16	8.10068e-46
2082142..2082264	2082198	123	14.1449	1.0036e-45
1239576..1239797	1239705	222	14.1104	1.63858e-45
2018081..2018390	2018136	310	14.11	1.64745e-45
317948..318255	318112	308	14.102	1.84708e-45
196610..196847	196761	238	14.098	1.95215e-45
652403..652634	652494	232	14.0802	2.5137e-45
110626..110815	110710	190	14.065	3.11478e-45
545264..545598	545325	335	14.0631	3.2e-45
79034..79185	79114	152	14.0603	3.32782e-45
16418..16764	16527	347	14.0529	3.69907e-45
48044..48435	48302	392	14.0526	3.71292e-45
2038839..2039144	2039007	306	14.0434	4.22552e-45
1085986..1086368	1086074	383	14.0385	4.53131e-45
1784947..1785151	1785065	205	14.0377	4.57917e-45
380084..380443	380167	360	14.0348	4.77652e-45
139558..139946	139698	389	14.0263	5.37964e-45
1846809..1846953	1846909	145	13.9963	8.20757e-45
557469..557814	557748	346	13.9956	8.29208e-45
119847..120228	119951	382	13.9906	8.88943e-45
362163..362368	362266	206	13.9869	9.37568e-45
456399..456734	456547	336	13.9839	9.77899e-45
60161..60307	60227	147	13.9728	1.14302e-44
1769414..1769645	1769502	232	13.9578	1.41087e-44
303399..303552	303475	154	13.9511	1.54931e-44
1892472..1892917	1892768	446	13.9251	2.22999e-44
1891193..1891359	1891265	167	13.9238	2.27138e-44
385006..385409	385304	404	13.9205	2.37882e-44
2106008..2106323	2106241	316	13.9085	2.81393e-44
1862339..1862739	1862622	401	13.8925	3.51605e-44
1755301..1755721	1755448	421	13.8907	3.60636e-44
1764828..1764975	1764916	148	13.8887	3.71105e-44
25075..25393	25171	319	13.8733	4.59876e-44
2099247..2099672	2099381	426	13.8681	4.94131e-44
233232..233446	233304	215	13.8609	5.46204e-44
488072..488234	488163	163	13.8587	5.63499e-44
19298..19469	19372	172	13.8449	6.82466e-44
1545667..1546047	1545808	381	13.8429	7.02463e-44
1919893..1920178	1919986	286	13.8252	8.98261e-44
1668556..1668810	1668706	255	13.8165	1.01303e-43
188892..189198	189082	307	13.8154	1.02889e-43
139238..139558	139385	321	13.8126	1.07015e-43
30899..31256	31031	358	13.8059	1.17412e-43
1881667..1881975	1881826	309	13.8027	1.22691e-43
32572..32981	32683	410	13.7935	1.39444e-43
1879181..1879529	1879301	349	13.7826	1.62185e-43
253156..253502	253235	347	13.7604	2.20578e-43
323170..323388	323285	219	13.751	2.5127e-43
1884170..1884565	1884456	396	13.7477	2.62891e-43
1880730..1880932	1880854	203	13.7456	2.70736e-43
2012226..2012449	2012300	224	13.7221	3.74217e-43
1964741..1964959	1964816	219	13.7105	4.39172e-43
96726..96936	96827	211	13.6909	5.75401e-43
392751..393008	392850	258	13.6904	5.7966e-43
1841241..1841524	1841355	284	13.6888	5.92357e-43
116941..117252	117000	312	13.6885	5.94819e-43
1710269..1710438	1710362	170	13.6615	8.62479e-43
2027288..2027655	2027550	368	13.6606	8.72788e-43
742850..743248	743136	399	13.6375	1.19821e-42
1816034..1816364	1816266	331	13.6371	1.20427e-42
958204..958366	958284	163	13.6359	1.22515e-42
1529233..1529387	1529319	155	13.6221	1.47885e-42
23891..24269	23971	379	13.6202	1.51901e-42
68407..68797	68510	391	13.6169	1.58905e-42
1908302..1908625	1908400	324	13.5919	2.23543e-42
339751..339946	339823	196	13.5916	2.24564e-42
353622..353752	353674	131	13.5874	2.37816e-42
89703..90081	89784	379	13.5766	2.75565e-42
1791160..1791337	1791275	178	13.5602	3.44903e-42
1528821..1529233	1528951	413	13.5574	3.58353e-42
393080..393224	393160	145	13.5479	4.07443e-42
1763634..1764067	1763781	434	13.5459	4.18947e-42
2037647..2037810	2037731	164	13.5419	4.42237e-42
347722..347885	347776	164	13.5186	6.07144e-42
1723604..1723996	1723847	393	13.5075	7.06626e-42
1818999..1819324	1819087	326	13.5061	7.19394e-42
8763..9170	9047	408	13.5004	7.77611e-42
1959383..1959564	1959467	182	13.4825	9.91586e-42
1155..1339	1287	185	13.4677	1.21119e-41
742624..742850	742681	227	13.4622	1.30529e-41
1154862..1155152	1154972	291	13.4562	1.4164e-41
1667866..1668253	1668153	388	13.4553	1.43231e-41
359964..360163	360086	200	13.4478	1.58521e-41
10236..10499	10401	264	13.4445	1.65751e-41
292108..292270	292211	163	13.3998	3.03304e-41
41048..41386	41291	339	13.395	3.23413e-41
70371..70634	70521	264	13.3948	3.24437e-41
1689791..1690034	1689863	244	13.3907	3.42828e-41
239911..240306	240178	396	13.3772	4.1095e-41
515327..515486	515388	160	13.3665	4.74224e-41
764826..765194	764911	369	13.3559	5.47152e-41
1988993..1989311	1989086	319	13.3486	6.03681e-41
1972157..1972303	1972219	147	13.3405	6.72348e-41
261225..261422	261347	198	13.3271	8.04928e-41
1991895..1992257	1992038	363	13.3143	9.55567e-41
1431270..1431501	1431359	232	13.2757	1.60107e-40
30233..30642	30344	410	13.2688	1.75499e-40
619230..619593	619324	364	13.2618	1.92813e-40
394554..394756	394687	203	13.2215	3.29884e-40
223111..223357	223291	247	13.2072	3.98414e-40
452386..452720	452458	335	13.1977	4.52253e-40
1698035..1698348	1698185	314	13.1966	4.58624e-40
27282..27514	27375	233	13.1923	4.85869e-40
101265..101495	101353	231	13.1866	5.23748e-40
233518..233760	233690	243	13.1792	5.77999e-40
202958..203275	203082	318	13.1661	6.87417e-40
1683984..1684143	1684071	160	13.1527	8.21052e-40
2034359..2034497	2034419	139	13.1506	8.44132e-40
138956..139198	139031	243	13.137	1.01046e-39
774032..774351	774121	320	13.1282	1.13526e-39
773173..773355	773247	183	13.1157	1.33907e-39
1915146..1915457	1915311	312	13.1152	1.34775e-39
329521..329829	329735	309	13.1043	1.55505e-39
185072..185228	185143	157	13.0963	1.72852e-39
129157..129552	129274	396	13.0912	1.8484e-39
1269802..1270189	1270099	388	13.0815	2.10089e-39
455664..456001	455861	338	13.073	2.34908e-39
117290..117514	117381	225	13.0533	3.0417e-39
1825821..1826136	1825970	316	13.051	3.13616e-39
391473..391821	391705	349	13.0353	3.85467e-39
1886013..1886137	1886068	125	13.0324	4.00269e-39
1981433..1981792	1981706	360	13.0323	4.00996e-39
1798361..1798704	1798461	344	13.0126	5.18816e-39
1676801..1676962	1676885	162	13.0079	5.51356e-39
349749..350005	349840	257	13.0024	5.93172e-39
59115..59487	59259	373	12.9966	6.39408e-39
780005..780335	780199	331	12.9886	7.09659e-39
166674..166838	166728	165	12.985	7.44337e-39
355823..356236	355960	414	12.982	7.74417e-39
2074107..2074247	2074177	141	12.9671	9.40557e-39
2071091..2071323	2071191	233	12.9633	9.88394e-39
86239..86653	86522	415	12.9625	9.98465e-39
172440..172881	172590	442	12.9528	1.13214e-38
462425..462784	462568	360	12.9325	1.47518e-38
69749..70151	69899	403	12.9177	1.78854e-38
1723089..1723350	1723261	262	12.9143	1.86923e-38
273291..273509	273377	219	12.9	2.25084e-38
590067..590454	590217	388	12.8826	2.81986e-38
2109589..2109782	2109718	194	12.8816	2.85723e-38
1637957..1638289	1638171	333	12.8798	2.92369e-38
722731..722972	722844	242	12.8729	3.19912e-38
1882986..1883312	1883216	327	12.871	3.27631e-38
249160..249392	249300	233	12.8648	3.55029e-38
1440321..1440726	1440456	406	12.8584	3.85626e-38
385838..386036	385923	199	12.8519	4.19432e-38
484762..484905	484840	144	12.8514	4.22194e-38
1711074..1711289	1711147	216	12.8479	4.41638e-38
617476..617756	617636	281	12.8465	4.4979e-38
1649009..1649335	1649223	327	12.8272	5.7713e-38
1972547..1972776	1972652	230	12.8253	5.91696e-38
135124..135495	135206	372	12.8095	7.25184e-38
2038038..2038351	2038202	314	12.7972	8.50116e-38
2007515..2007673	2007601	159	12.7861	9.80891e-38
477568..477795	477649	228	12.7776	1.09362e-37
812396..812709	812490	314	12.7755	1.12408e-37
1750612..1750903	1750785	292	12.764	1.30274e-37
1872763..1872926	1872886	164	12.7494	1.57015e-37
417510..417875	417775	366	12.7452	1.65871e-37
363269..363526	363378	258	12.7277	2.07412e-37
261606..261866	261714	261	12.7256	2.13191e-37
1481873..1482166	1482066	294	12.7172	2.37165e-37
132303..132454	132384	152	12.7123	2.52519e-37
1682327..1682484	1682401	158	12.6988	3.00303e-37
1763183..1763393	1763274	211	12.6958	3.11822e-37
1796921..1797231	1797151	311	12.6881	3.44123e-37
2070117..2070474	2070248	358	12.6733	4.15761e-37
1992320..1992518	1992378	199	12.6706	4.30383e-37
9787..10211	10067	425	12.6601	4.91961e-37
1700823..1700983	1700913	161	12.6373	6.57871e-37
44197..44549	44264	353	12.6363	6.66031e-37
83098..83411	83308	314	12.63	7.211e-37
1704339..1704684	1704592	346	12.6222	7.96087e-37
1966101..1966375	1966207	275	12.6216	8.02812e-37
293915..294157	294029	243	12.6195	8.24237e-37
186307..186497	186431	191	12.6001	1.05476e-36
255598..255932	255813	335	12.5846	1.28357e-36
2036844..2037042	2036921	199	12.5648	1.64956e-36
1681661..1681916	1681750	256	12.5568	1.82456e-36
1659261..1659415	1659350	155	12.5487	2.02133e-36
55119..55300	55220	182	12.5476	2.04784e-36
1941424..1941631	1941533	208	12.5471	2.06088e-36
457161..457382	457322	222	12.5397	2.26451e-36
81842..82108	81924	267	12.5343	2.42415e-36
2083722..2084070	2083824	349	12.5337	2.44028e-36
2080701..2080952	2080866	252	12.5328	2.46801e-36
353056..353358	353212	303	12.5312	2.52114e-36
2088190..2088408	2088346	219	12.53	2.5592e-36
450293..450428	450363	136	12.5292	2.58258e-36
1867923..1868287	1867989	365	12.5234	2.78137e-36
669934..670139	670070	206	12.5225	2.81112e-36
303561..303934	303806	374	12.5183	2.9654e-36
774777..775078	774986	302	12.5169	3.01838e-36
1945496..1945673	1945572	178	12.5161	3.04662e-36
2050307..2050503	2050428	197	12.516	3.05309e-36
443375..443700	443551	326	12.5062	3.4524e-36
7956..8106	8056	151	12.5055	3.4848e-36
1706398..1706590	1706468	193	12.5048	3.51585e-36
1881214..1881525	1881376	312	12.4808	4.75106e-36
1782432..1782768	1782517	337	12.4804	4.7761e-36
1694079..1694425	1694350	347	12.4543	6.62392e-36
1389225..1389379	1389308	155	12.4515	6.8625e-36
1728667..1728900	1728814	234	12.4424	7.69426e-36
778754..778932	778841	179	12.4259	9.45447e-36
716434..716825	716701	392	12.405	1.22818e-35
2071862..2072183	2071999	322	12.4047	1.23145e-35
254001..254373	254293	373	12.393	1.42557e-35
1688613..1688987	1688844	375	12.3926	1.43213e-35
1945007..1945234	1945071	228	12.3856	1.56359e-35
1606091..1606259	1606163	169	12.3797	1.68336e-35
306330..306613	306468	284	12.3696	1.90919e-35
1691677..1691904	1691827	228	12.3669	1.9742e-35
283338..283527	283426	190	12.3642	2.04073e-35
80828..81021	80914	194	12.3612	2.11965e-35
2031310..2031452	2031377	143	12.3609	2.12732e-35
1896390..1896547	1896449	158	12.3527	2.35638e-35
60632..60912	60810	281	12.3412	2.71547e-35
43345..43782	43484	438	12.3286	3.17736e-35
1880018..1880377	1880258	360	12.322	3.4464e-35
492789..493167	492883	379	12.3046	4.27795e-35
630840..630984	630886	145	12.2951	4.80959e-35
164545..164729	164637	185	12.2921	4.99217e-35
590563..590714	590641	152	12.2868	5.33356e-35
126946..127107	127024	162	12.263	7.1531e-35
315333..315698	315437	366	12.2517	8.22108e-35
1915865..1916142	1915966	278	12.2354	1.00538e-34
740953..741326	741219	374	12.2217	1.19055e-34
1386515..1386657	1386599	143	12.2143	1.30338e-34
1727083..1727419	1727341	337	12.2085	1.3992e-34
1842983..1843356	1843279	374	12.1908	1.74063e-34
1981201..1981421	1981288	221	12.1846	1.87671e-34
1850876..1851139	1850979	264	12.1798	1.99211e-34
287049..287191	287120	143	12.1624	2.46567e-34
358135..358507	358394	373	12.1518	2.8045e-34
2052119..2052530	2052416	412	12.1503	2.85936e-34
647969..648325	648061	357	12.1434	3.10797e-34
165542..165878	165798	337	12.1373	3.34982e-34
1450277..1450401	1450327	125	12.1287	3.72233e-34
548062..548218	548145	157	12.1132	4.4969e-34
1844410..1844557	1844462	148	12.1056	4.9295e-34
2109790..2110127	2110054	338	12.0919	5.83053e-34
1506414..1506556	1506492	143	12.0813	6.62827e-34
922185..922334	922268	150	12.0773	6.95772e-34
1669234..1669450	1669316	217	12.05	9.69359e-34
21049..21244	21165	196	12.0445	1.03627e-33
333867..334213	334067	347	12.0385	1.11534e-33
1593525..1593874	1593767	350	12.0357	1.15359e-33
40703..40955	40868	253	12.0301	1.23389e-33
1732056..1732333	1732136	278	12.0267	1.28574e-33
244701..245039	244796	339	12.0189	1.41281e-33
1647961..1648265	1648133	305	12.0056	1.66015e-33
1924407..1924554	1924471	148	11.9992	1.79402e-33
1882018..1882432	1882155	415	11.9955	1.87626e-33
517105..517332	517254	228	11.9936	1.91841e-33
269321..269516	269421	196	11.9886	2.03758e-33
1589711..1589911	1589860	201	11.9884	2.04364e-33
166979..167179	167061	201	11.9856	2.11482e-33
178608..178777	178697	170	11.9715	2.50544e-33
541968..542310	542263	343	11.9594	2.8995e-33
1757652..1757781	1757717	130	11.958	2.94744e-33
815520..815830	815583	311	11.9528	3.14029e-33
352714..352948	352867	235	11.9522	3.16028e-33
1971004..1971353	1971088	350	11.9518	3.17847e-33
1890458..1890644	1890544	187	11.946	3.40784e-33
1197253..1197371	1197300	119	11.9394	3.68681e-33
25393..25726	25632	334	11.9373	3.78226e-33
1751257..1751463	1751378	207	11.9149	4.9487e-33
1820131..1820287	1820197	157	11.907	5.44316e-33
109400..109566	109466	167	11.907	5.44438e-33
1527314..1527755	1527607	442	11.8977	6.08433e-33
1870512..1870750	1870601	239	11.8741	8.06353e-33
211304..211500	211428	197	11.8732	8.15556e-33
280461..280693	280535	233	11.8723	8.23923e-33
1855114..1855235	1855160	122	11.872	8.27271e-33
1179547..1179845	1179696	299	11.872	8.27412e-33
1813283..1813384	1813333	102	11.8666	8.82815e-33
29036..29158	29093	123	11.8599	9.56118e-33
415954..416285	416099	332	11.854	1.02592e-32
364686..365022	364736	337	11.846	1.12886e-32
131754..131967	131889	214	11.8351	1.28577e-32
813966..814386	814099	421	11.8349	1.28895e-32
1536883..1537254	1537023	372	11.8339	1.3031e-32
167917..168054	168005	138	11.8331	1.31672e-32
647432..647726	647674	295	11.8278	1.40132e-32
224086..224396	224173	311	11.8252	1.44647e-32
1501056..1501186	1501123	131	11.823	1.48369e-32
777807..778004	777939	198	11.8156	1.62041e-32
1791539..1791844	1791676	306	11.8101	1.73165e-32
11653..11961	11705	309	11.8089	1.7546e-32
42063..42229	42171	167	11.8087	1.75882e-32
1931368..1931597	1931465	230	11.7825	2.40254e-32
1648667..1648949	1648741	283	11.7506	3.50736e-32
1330882..1330993	1330946	112	11.7433	3.82178e-32
1980596..1980941	1980746	346	11.7351	4.21085e-32
3481..3765	3577	285	11.7344	4.24729e-32
1876643..1876810	1876715	168	11.7331	4.3136e-32
1666036..1666333	1666193	298	11.7314	4.3985e-32
490868..491083	490941	216	11.7281	4.57484e-32
2102446..2102761	2102675	316	11.7278	4.59185e-32
2013653..2013859	2013783	207	11.7233	4.84366e-32
279779..280226	279928	448	11.723	4.85899e-32
158605..158810	158682	206	11.7118	5.54822e-32
82754..82999	82916	246	11.6961	6.67317e-32
2089942..2090290	2090235	349	11.6883	7.31056e-32
446299..446685	446387	387	11.6867	7.45767e-32
1995416..1995693	1995518	278	11.6848	7.6258e-32
1649439..1649764	1649615	326	11.6689	9.18611e-32
2050836..2051041	2050976	206	11.6684	9.24224e-32
2009054..2009356	2009222	303	11.6675	9.3436e-32
1811196..1811495	1811397	300	11.659	1.03204e-31
1994312..1994452	1994386	141	11.6499	1.14859e-31
523382..523483	523436	102	11.6387	1.30964e-31
1912655..1913035	1912794	381	11.6105	1.82207e-31
2013035..2013252	2013093	218	11.6102	1.82907e-31
699773..699902	699833	130	11.6092	1.85089e-31
13535..13726	13654	192	11.601	2.03658e-31
445126..445515	445276	390	11.5886	2.35493e-31
360602..360792	360690	191	11.5876	2.38235e-31
857429..857541	857498	113	11.5814	2.56112e-31
120554..120919	120774	366	11.5813	2.56187e-31
1656243..1656660	1656367	418	11.5809	2.57621e-31
1546122..1546325	1546229	204	11.5699	2.92757e-31
617812..618120	618058	309	11.5653	3.08709e-31
124942..125295	125022	354	11.5625	3.1918e-31
5904..6043	5984	140	11.5617	3.22143e-31
2021490..2021678	2021557	189	11.5474	3.80604e-31
177737..178084	177937	348	11.5179	5.35893e-31
1709618..1709810	1709708	193	11.4763	8.67304e-31
32042..32320	32188	279	11.4526	1.14127e-30
1518216..1518482	1518289	267	11.4467	1.22153e-30
1316271..1316379	1316323	109	11.4431	1.2731e-30
513673..513838	513751	166	11.4398	1.32299e-30
1706922..1707096	1707018	175	11.4332	1.42626e-30
898841..899245	898948	405	11.4309	1.46522e-30
2003122..2003243	2003188	122	11.4308	1.46648e-30
766999..767128	767065	130	11.4287	1.50358e-30
155601..155882	155806	282	11.4215	1.63227e-30
440916..441334	441037	419	11.4211	1.64063e-30
91656..91948	91720	293	11.4133	1.79339e-30
1474726..1475093	1474825	368	11.403	2.01939e-30
328165..328373	328233	209	11.387	2.42642e-30
1118979..1119175	1119077	197	11.366	3.08838e-30
66219..66440	66306	222	11.3588	3.35278e-30
783528..783917	783619	390	11.3584	3.36849e-30
1959690..1960043	1959790	354	11.354	3.54234e-30
1680826..1681002	1680945	177	11.353	3.58203e-30
200016..200396	200102	381	11.3401	4.1502e-30
393475..393590	393530	116	11.337	4.30191e-30
284459..284674	284566	216	11.3336	4.47059e-30
2001293..2001419	2001357	127	11.3297	4.67769e-30
2021836..2021993	2021907	158	11.3271	4.81639e-30
1628407..1628812	1628684	406	11.3117	5.74281e-30
1665648..1665794	1665726	147	11.3115	5.75387e-30
1593874..1594280	1594148	407	11.3102	5.84065e-30
543050..543422	543173	373	11.3087	5.9389e-30
1635827..1636008	1635902	182	11.3024	6.3832e-30
1902350..1902575	1902416	226	11.2985	6.67667e-30
1946747..1946875	1946830	129	11.2936	7.05959e-30
1606858..1606972	1606905	115	11.2667	9.58089e-30
2099794..2099936	2099854	143	11.2652	9.74533e-30
1591978..1592270	1592126	293	11.2527	1.12322e-29
1537306..1537471	1537406	166	11.2441	1.23865e-29
288619..288985	288902	367	11.2404	1.29148e-29
397679..397918	397791	240	11.2307	1.44063e-29
1517745..1517977	1517912	233	11.2198	1.62968e-29
1900184..1900513	1900287	330	11.2111	1.79762e-29
143179..143433	143322	255	11.2102	1.81723e-29
170652..170911	170778	260	11.2045	1.93821e-29
1903568..1903762	1903631	195	11.2022	1.98799e-29
1646830..1647201	1646932	372	11.2011	2.01418e-29
1418308..1418579	1418472	272	11.2003	2.03147e-29
1599247..1599350	1599308	104	11.1872	2.35424e-29
521092..521386	521313	295	11.1844	2.43027e-29
1908646..1908950	1908793	305	11.1785	2.59696e-29
1700076..1700335	1700250	260	11.1782	2.6064e-29
221651..221878	221756	228	11.1706	2.84054e-29
2005010..2005334	2005136	325	11.1675	2.94183e-29
1719144..1719372	1719233	229	11.161	3.16437e-29
1696493..1696667	1696570	175	11.153	3.46281e-29
1603282..1603597	1603338	316	11.1447	3.79852e-29
273642..273869	273816	228	11.1403	3.9911e-29
174947..175137	175030	191	11.1353	4.22301e-29
542641..542905	542785	265	11.1317	4.39621e-29
327684..327920	327765	237	11.1191	5.06651e-29
390159..390287	390219	129	11.1013	6.18273e-29
115076..115370	115195	295	11.0852	7.39934e-29
160549..160851	160702	303	11.0607	9.72503e-29
1257247..1257382	1257308	136	11.0587	9.94988e-29
1936652..1937027	1936950	376	11.0458	1.149e-28
220630..220933	220780	304	11.045	1.15852e-28
80447..80672	80552	226	11.0437	1.17543e-28
505089..505475	505379	387	11.0412	1.20873e-28
1515458..1515609	1515539	152	11.0263	1.42628e-28
1904052..1904337	1904120	286	11.0205	1.52256e-28
1420301..1420593	1420441	293	11.0185	1.55522e-28
61226..61566	61324	341	11.0045	1.8179e-28
1899556..1899771	1899635	216	11.0044	1.8206e-28
453694..453918	453773	225	10.9995	1.92093e-28
171966..172131	172041	166	10.9994	1.9239e-28
189220..189634	189494	415	10.9853	2.24765e-28
634644..634879	634793	236	10.9772	2.45967e-28
247063..247372	247287	310	10.9736	2.56038e-28
2087636..2088042	2087745	407	10.9725	2.59003e-28
92242..92635	92389	394	10.9722	2.59846e-28
1695083..1695247	1695163	165	10.9584	3.02893e-28
495374..495729	495431	356	10.9582	3.03428e-28
968737..968951	968830	215	10.958	3.0421e-28
1747986..1748161	1748107	176	10.9574	3.06235e-28
1441430..1441611	1441522	182	10.9517	3.26006e-28
416408..416810	416518	403	10.9469	3.43941e-28
66785..66960	66857	176	10.9384	3.77614e-28
82108..82508	82389	401	10.9274	4.26284e-28
2106585..2106924	2106828	340	10.9266	4.2982e-28
1357852..1358171	1357977	320	10.9247	4.39386e-28
1382644..1382923	1382788	280	10.9114	5.08334e-28
224897..225183	225039	287	10.902	5.63783e-28
37018..37216	37127	199	10.894	6.15859e-28
485728..485920	485791	193	10.8859	6.72748e-28
433345..433464	433409	120	10.8846	6.82677e-28
1473882..1474079	1474028	198	10.8837	6.89595e-28
1792018..1792197	1792117	180	10.8553	9.40608e-28
543565..543689	543614	125	10.853	9.65111e-28
325207..325350	325285	144	10.8512	9.8432e-28
2107963..2108089	2108029	127	10.8414	1.09584e-27
1820714..1821071	1820824	358	10.8391	1.12275e-27
1907143..1907375	1907263	233	10.8214	1.36311e-27
2011267..2011410	2011331	144	10.8106	1.53284e-27
902934..903239	903195	306	10.8035	1.65722e-27
1264961..1265085	1265028	125	10.7871	1.98038e-27
291261..291476	291352	216	10.7857	2.0116e-27
313851..314098	313937	248	10.7806	2.12621e-27
423829..423989	423914	161	10.7611	2.62692e-27
786065..786189	786119	125	10.742	3.23318e-27
1983513..1983685	1983619	173	10.7338	3.53331e-27
1861659..1861978	1861900	320	10.7286	3.73438e-27
1767562..1767825	1767678	264	10.7246	3.90133e-27
247757..247922	247846	166	10.7199	4.10473e-27
1235218..1235426	1235290	209	10.7125	4.44726e-27
640000..640172	640067	173	10.6971	5.24908e-27
1964150..1964576	1964447	427	10.6856	5.94099e-27
1852266..1852418	1852353	153	10.6856	5.94626e-27
1985045..1985470	1985339	426	10.6828	6.1266e-27
1670897..1671085	1671000	189	10.6726	6.83655e-27
335764..336019	335909	256	10.6457	9.12829e-27
136191..136493	136413	303	10.6148	1.27108e-26
1428103..1428434	1428359	332	10.6063	1.3934e-26
1901229..1901546	1901479	318	10.5976	1.52865e-26
365433..365847	365554	415	10.5928	1.60925e-26
1821556..1821762	1821693	207	10.5879	1.69546e-26
2088843..2089231	2088964	389	10.5737	1.9737e-26
1835311..1835432	1835376	122	10.5381	2.8841e-26
173536..173704	173607	169	10.5315	3.09341e-26
1484636..1484745	1484703	110	10.5249	3.31811e-26
2082703..2082989	2082788	287	10.5247	3.32205e-26
461607..461897	461824	291	10.521	3.45789e-26
1421604..1421786	1421655	183	10.5203	3.48369e-26
1708510..1708669	1708574	160	10.5119	3.808e-26
1547433..1547584	1547498	152	10.5012	4.26494e-26
741795..742142	742070	348	10.4984	4.39359e-26
1643535..1643832	1643603	298	10.4941	4.59668e-26
635714..635894	635782	181	10.4916	4.71957e-26
1548293..1548581	1548402	289	10.4779	5.45948e-26
2023591..2023727	2023657	137	10.4709	5.87603e-26
1913585..1913837	1913676	253	10.4614	6.49492e-26
632012..632164	632090	153	10.4609	6.53263e-26
55919..56078	56020	160	10.4414	8.0195e-26
185892..186307	186041	416	10.4402	8.1257e-26
1262325..1262486	1262399	162	10.4378	8.33217e-26
575428..575587	575478	160	10.4373	8.37976e-26
196076..196444	196352	369	10.4344	8.63693e-26
1604699..1604997	1604921	299	10.4249	9.54496e-26
1730197..1730356	1730286	160	10.4203	1.00125e-25
1418024..1418299	1418131	276	10.3908	1.36485e-25
1889356..1889750	1889654	395	10.3905	1.36924e-25
46133..46445	46364	313	10.3885	1.39806e-25
1431896..1432092	1431983	197	10.3801	1.5266e-25
1420726..1420857	1420790	132	10.3796	1.53582e-25
324174..324377	324235	204	10.3734	1.63819e-25
1844854..1845172	1845125	319	10.3721	1.66074e-25
764240..764417	764366	178	10.3576	1.93312e-25
1995017..1995416	1995132	400	10.352	2.0494e-25
934153..934504	934238	352	10.3355	2.43493e-25
934804..934927	934875	124	10.3309	2.55295e-25
1896672..1896858	1896769	187	10.3292	2.59979e-25
319491..319689	319621	199	10.3213	2.82282e-25
1355797..1356005	1355857	209	10.3165	2.96865e-25
2073577..2073680	2073630	104	10.3109	3.14625e-25
340474..340587	340529	114	10.3085	3.2261e-25
1707761..1708160	1707862	400	10.3065	3.29356e-25
1581220..1581365	1581307	146	10.3045	3.36375e-25
547251..547423	547353	173	10.292	3.82989e-25
1606444..1606690	1606571	247	10.2885	3.96937e-25
232698..232900	232799	203	10.2861	4.0717e-25
1657757..1658013	1657814	257	10.2855	4.09561e-25
860737..861022	860839	286	10.2812	4.28256e-25
1678152..1678450	1678256	299	10.2727	4.67751e-25
1814490..1814878	1814585	389	10.2652	5.05709e-25
206403..206644	206495	242	10.263	5.17119e-25
228104..228269	228192	166	10.2624	5.20607e-25
1780644..1780974	1780740	331	10.2596	5.35976e-25
264403..264591	264478	189	10.2542	5.66763e-25
653774..653951	653877	178	10.252	5.79664e-25
92815..93114	92965	300	10.2188	8.16365e-25
137874..138085	137943	212	10.2184	8.20411e-25
548218..548589	548512	372	10.217	8.31654e-25
816324..816455	816375	132	10.2126	8.71118e-25
1950283..1950443	1950341	161	10.2042	9.49638e-25
1199661..1199806	1199730	146	10.1974	1.0183e-24
152113..152243	152185	131	10.1934	1.06105e-24
744210..744391	744282	182	10.1925	1.0711e-24
1890077..1890240	1890164	164	10.1862	1.14258e-24
276227..276457	276398	231	10.1861	1.14415e-24
361533..361705	361598	173	10.1734	1.30299e-24
1879788..1880018	1879872	231	10.1683	1.37386e-24
547423..547825	547700	403	10.1616	1.47114e-24
1917054..1917291	1917184	238	10.1566	1.54831e-24
2019435..2019541	2019476	107	10.1506	1.64728e-24
1937119..1937374	1937286	256	10.1505	1.6479e-24
2005334..2005532	2005445	199	10.146	1.72651e-24
2074329..2074622	2074506	294	10.1428	1.78399e-24
251676..251836	251727	161	10.1183	2.29162e-24
1319908..1320067	1319977	160	10.1085	2.53185e-24
1693630..1693788	1693712	159	10.1024	2.69435e-24
493594..493895	493788	302	10.1002	2.75735e-24
1104008..1104214	1104128	207	10.1001	2.75817e-24
212052..212254	212110	203	10.0889	3.0914e-24
1978460..1978643	1978512	184	10.0694	3.77178e-24
582393..582535	582477	143	10.0657	3.91818e-24
442634..442955	442884	322	10.0653	3.9311e-24
282787..283008	282887	222	10.0637	3.99513e-24
31801..31955	31866	155	10.0614	4.09153e-24
1642026..1642134	1642087	109	10.0581	4.22911e-24
1519704..1519874	1519782	171	10.0493	4.62762e-24
1375390..1375538	1375461	149	10.0447	4.84584e-24
1894856..1894986	1894936	131	10.0444	4.86381e-24
1485000..1485318	1485072	319	10.0403	5.06731e-24
762917..763261	763175	345	10.0347	5.36609e-24
1967132..1967263	1967210	132	10.0343	5.38686e-24
287418..287829	287540	412	10.031	5.57012e-24
620666..621021	620788	356	10.0284	5.71933e-24
218804..219008	218852	205	10.0228	6.04843e-24
1029736..1029902	1029849	167	10.0121	6.74092e-24
269711..269890	269818	180	9.99453	8.05229e-24
1958026..1958140	1958091	115	9.99343	8.1422e-24
563933..564311	564043	379	9.98622	8.75663e-24
128655..128882	128788	228	9.98603	8.77339e-24
2053943..2054095	2054022	153	9.9839	8.96393e-24
1856416..1856718	1856555	303	9.98029	9.29584e-24
1858845..1859126	1858920	282	9.97547	9.75864e-24
176739..176934	176816	196	9.97242	1.00631e-23
248012..248311	248217	300	9.9718	1.01259e-23
96413..96542	96486	130	9.96709	1.06183e-23
116474..116710	116649	237	9.96702	1.06256e-23
4674..4823	4708	150	9.96255	1.11145e-23
1917718..1917950	1917794	233	9.95013	1.25932e-23
12734..12906	12819	173	9.94683	1.30166e-23
1784038..1784182	1784130	145	9.94603	1.31223e-23
740203..740538	740449	336	9.93834	1.41762e-23
819977..820097	820046	121	9.93537	1.46044e-23
1681335..1681661	1681397	327	9.93286	1.49777e-23
1888285..1888698	1888574	414	9.93195	1.51147e-23
1626394..1626523	1626449	130	9.90768	1.92742e-23
498572..498939	498814	368	9.90728	1.93525e-23
79825..80005	79897	181	9.89802	2.12301e-23
1455377..1455773	1455489	397	9.89355	2.21998e-23
147780..147924	147853	145	9.88545	2.40716e-23
1028616..1028731	1028672	116	9.88527	2.41135e-23
1992522..1992965	1992819	444	9.88384	2.44611e-23
332017..332384	332239	368	9.8836	2.45202e-23
1923757..1923897	1923818	141	9.8796	2.55172e-23
1528233..1528592	1528297	360	9.87073	2.78788e-23
373438..373706	373629	269	9.86413	2.97736e-23
765234..765394	765340	161	9.86198	3.04175e-23
626845..627262	627115	418	9.85499	3.26129e-23
1472160..1472336	1472265	177	9.85327	3.3176e-23
614243..614462	614335	220	9.85231	3.3493e-23
2023026..2023326	2023172	301	9.8382	3.85384e-23
1235713..1235867	1235800	155	9.82965	4.19542e-23
2032528..2032682	2032619	155	9.82887	4.22807e-23
1778116..1778330	1778200	215	9.81077	5.05968e-23
976873..977024	976977	152	9.80031	5.61183e-23
1614075..1614292	1614167	218	9.78718	6.39025e-23
1744689..1745052	1744984	364	9.7844	6.56842e-23
338483..338676	338596	194	9.76568	7.90256e-23
63551..63674	63604	124	9.75364	8.89812e-23
1938512..1938631	1938597	120	9.74994	9.22846e-23
798593..798712	798668	120	9.74992	9.23027e-23
1373587..1373816	1373720	230	9.74846	9.36456e-23
621021..621333	621258	313	9.74523	9.66664e-23
1909732..1909990	1909889	259	9.72981	1.1251e-22
1464305..1464451	1464394	147	9.72218	1.21264e-22
1161494..1161610	1161542	117	9.71808	1.26249e-22
2026414..2026644	2026487	231	9.71283	1.32924e-22
636796..637112	636999	317	9.71241	1.33475e-22
1171080..1171468	1171202	389	9.71136	1.34862e-22
404877..404992	404949	116	9.70854	1.38639e-22
606704..606818	606769	115	9.69878	1.52566e-22
1897095..1897274	1897191	180	9.69802	1.53704e-22
454028..454163	454100	136	9.69403	1.59831e-22
1390970..1391104	1391047	135	9.69388	1.60067e-22
242960..243357	243248	398	9.69349	1.60681e-22
1290921..1291256	1291047	336	9.6911	1.64489e-22
2040998..2041412	2041289	415	9.6874	1.70546e-22
1926019..1926199	1926110	181	9.68682	1.71524e-22
428591..428780	428658	190	9.67992	1.83495e-22
2054722..2054946	2054870	225	9.67787	1.87209e-22
412375..412567	412468	193	9.67051	2.01188e-22
572084..572283	572134	200	9.66745	2.07297e-22
1897902..1898093	1897986	192	9.66283	2.16851e-22
1691280..1691444	1691365	165	9.66176	2.19128e-22
570780..571102	571029	323	9.66015	2.22611e-22
346372..346550	346476	179	9.6588	2.25569e-22
613561..613705	613646	145	9.64699	2.53098e-22
1608048..1608312	1608243	265	9.64323	2.62553e-22
356619..356930	356814	312	9.63875	2.74261e-22
2030098..2030466	2030347	369	9.63185	2.93331e-22
1443308..1443613	1443387	306	9.62715	3.07043e-22
821154..821483	821219	330	9.624	3.16601e-22
569392..569575	569499	184	9.61527	3.44647e-22
1934575..1934753	1934700	179	9.6127	3.53338e-22
193875..194075	194018	201	9.61154	3.57362e-22
14586..14725	14651	140	9.59126	4.35094e-22
464557..464751	464667	195	9.58933	4.43299e-22
494237..494591	494299	355	9.5817	4.77301e-22
1904386..1904677	1904612	292	9.56743	5.47971e-22
1766748..1767112	1766851	365	9.56649	5.53003e-22
1174818..1175180	1174886	363	9.56453	5.63585e-22
9337..9514	9447	178	9.56436	5.64473e-22
1482375..1482528	1482454	154	9.56405	5.66195e-22
140851..141121	140976	271	9.55993	5.89174e-22
636215..636638	636362	424	9.55815	5.99394e-22
1719932..1720253	1720105	322	9.54626	6.72334e-22
1742771..1743090	1742977	320	9.53402	7.56559e-22
2079828..2079994	2079887	167	9.5264	8.14154e-22
35184..35524	35445	341	9.52419	8.31633e-22
484128..484260	484186	133	9.51582	9.01442e-22
468943..469110	469057	168	9.51307	9.25621e-22
1914742..1914978	1914828	237	9.4991	1.05855e-21
1664256..1664484	1664371	229	9.49586	1.09203e-21
1102152..1102313	1102271	162	9.48933	1.16258e-21
416810..416985	416897	176	9.48469	1.21552e-21
619631..620006	619708	376	9.48433	1.21972e-21
1661646..1661844	1661708	199	9.47895	1.28425e-21
135936..136068	135988	133	9.47886	1.28538e-21
1288660..1288971	1288787	312	9.47262	1.36449e-21
1486006..1486188	1486111	183	9.46857	1.41854e-21
1478150..1478427	1478350	278	9.46403	1.48156e-21
26701..27041	26958	341	9.46243	1.50436e-21
1823226..1823607	1823348	382	9.45192	1.66337e-21
582795..583120	582845	326	9.44935	1.70474e-21
685658..685827	685718	170	9.44902	1.71007e-21
231967..232354	232256	388	9.42942	2.06176e-21
343622..343975	343703	354	9.41929	2.27066e-21
65631..65829	65724	199	9.4179	2.30109e-21
844321..844452	844375	132	9.41754	2.30881e-21
1927555..1927765	1927631	211	9.41577	2.34809e-21
1236181..1236350	1236315	170	9.41234	2.42612e-21
458123..458293	458194	171	9.40884	2.5082e-21
108868..109029	108926	162	9.38438	3.16432e-21
1278771..1278907	1278854	137	9.38319	3.20036e-21
2015902..2016136	2016021	235	9.37205	3.55683e-21
2070598..2070860	2070807	263	9.36994	3.62885e-21
2066467..2066884	2066764	418	9.36892	3.66384e-21
1888972..1889122	1889048	151	9.36658	3.74599e-21
1664800..1664912	1664870	113	9.35857	4.04113e-21
1590172..1590311	1590222	140	9.3543	4.20795e-21
1524437..1524590	1524502	154	9.35331	4.2474e-21
429203..429530	429339	328	9.33927	4.84984e-21
1948530..1948640	1948594	111	9.33437	5.07945e-21
1718489..1718683	1718591	195	9.31856	5.89659e-21
784030..784199	784148	170	9.31713	5.97655e-21
2030858..2031011	2030926	154	9.31083	6.34174e-21
251006..251385	251242	380	9.2932	7.48581e-21
2002596..2002731	2002659	136	9.29234	7.54647e-21
608031..608203	608123	173	9.28813	7.85149e-21
115862..115979	115911	118	9.28558	8.04122e-21
1381458..1381710	1381630	253	9.27822	8.61652e-21
1926199..1926594	1926487	396	9.27737	8.68539e-21
14778..15059	14869	282	9.26871	9.42075e-21
1530051..1530446	1530305	396	9.25773	1.04408e-20
1737517..1737693	1737578	177	9.25134	1.10853e-20
1029263..1029407	1029341	145	9.24907	1.13229e-20
467840..468092	468006	253	9.24542	1.17156e-20
1726754..1727061	1726979	308	9.24406	1.1866e-20
1012227..1012467	1012396	241	9.24046	1.2272e-20
429978..430157	430062	180	9.22874	1.36918e-20
1479878..1480033	1479963	156	9.22611	1.40317e-20
1505503..1505813	1505621	311	9.2214	1.46623e-20
637694..637889	637751	196	9.22132	1.46729e-20
1781892..1782036	1781957	145	9.21888	1.50113e-20
507746..507846	507809	101	9.21651	1.53471e-20
1660418..1660546	1660484	129	9.21478	1.55966e-20
650930..651123	650974	194	9.21409	1.56958e-20
177..317	247	141	9.20049	1.78157e-20
1956857..1957089	1956927	233	9.19818	1.82039e-20
1532869..1533000	1532922	132	9.19342	1.90278e-20
831985..832121	832053	137	9.18719	2.01616e-20
659653..659805	659756	153	9.18309	2.09448e-20
1318327..1318485	1318395	159	9.17858	2.184e-20
460217..460438	460364	222	9.17067	2.35041e-20
64664..64871	64741	208	9.17023	2.36011e-20
1422420..1422622	1422569	203	9.16068	2.57856e-20
629079..629270	629126	192	9.15748	2.65616e-20
1746256..1746442	1746352	187	9.14845	2.88772e-20
2016371..2016528	2016463	158	9.14717	2.92216e-20
224503..224875	224653	373	9.14359	3.02051e-20
561235..561555	561294	321	9.14194	3.06718e-20
1513071..1513452	1513355	382	9.1302	3.41853e-20
419691..419822	419743	132	9.126	3.55386e-20
770405..770522	770463	118	9.12457	3.6011e-20
674827..675014	674873	188	9.11494	3.93569e-20
10795..10953	10854	159	9.1117	4.05491e-20
564789..565081	564974	293	9.11068	4.09324e-20
1529526..1529874	1529758	349	9.10868	4.16937e-20
321809..321993	321848	185	9.10834	4.18257e-20
383123..383449	383179	327	9.10756	4.21269e-20
2047599..2047936	2047696	338	9.10511	4.30881e-20
38066..38192	38143	127	9.08436	5.21552e-20
2108954..2109227	2109044	274	9.08139	5.35996e-20
1232537..1232815	1232610	279	9.07339	5.76873e-20
1102978..1103246	1103180	269	9.07199	5.84298e-20
514717..515084	514978	368	9.07199	5.84336e-20
149354..149545	149478	192	9.06752	6.08786e-20
384374..384495	384420	122	9.06349	6.31736e-20
1772748..1772862	1772819	115	9.06265	6.36569e-20
1419174..1419474	1419355	301	9.06257	6.37051e-20
359316..359501	359461	186	9.05504	6.82588e-20
1772030..1772364	1772170	335	9.05098	7.08481e-20
1483112..1483232	1483171	121	9.04396	7.55481e-20
752611..752770	752727	160	9.04378	7.56712e-20
1909381..1909484	1909427	104	9.04069	7.78465e-20
1498542..1498706	1498642	165	9.03956	7.86507e-20
315874..316133	315948	260	9.03407	8.27027e-20
34946..35184	35057	239	9.02181	9.25068e-20
1949417..1949651	1949506	235	9.00255	1.10272e-19
1643969..1644162	1644011	194	8.98788	1.26019e-19
1748949..1749127	1749012	179	8.97759	1.38379e-19
1449672..1449814	1449765	143	8.97637	1.3992e-19
1692290..1692633	1692486	344	8.97391	1.43092e-19
514082..514293	514136	212	8.97105	1.46851e-19
253726..253986	253834	261	8.96089	1.61033e-19
770923..771082	771014	160	8.95654	1.67508e-19
336712..336916	336779	205	8.95363	1.71986e-19
1672036..1672220	1672154	185	8.94564	1.84903e-19
519353..519507	519460	155	8.94497	1.86018e-19
1322000..1322281	1322179	282	8.94469	1.86503e-19
1942377..1942560	1942486	184	8.94039	1.93893e-19
180446..180601	180513	156	8.9319	2.09369e-19
2095631..2096004	2095710	374	8.92729	2.18292e-19
540214..540425	540349	212	8.92707	2.18723e-19
280962..281114	281064	153	8.916	2.41717e-19
1842408..1842517	1842454	110	8.91185	2.50949e-19
2107437..2107666	2107548	230	8.91118	2.52472e-19
854482..854725	854666	244	8.90817	2.59411e-19
1782900..1783110	1783049	211	8.89479	2.92653e-19
1629068..1629319	1629123	252	8.89303	2.97321e-19
1457498..1457771	1457697	274	8.88824	3.10413e-19
560832..560980	560905	149	8.88422	3.21864e-19
1610648..1610795	1610729	148	8.87932	3.36364e-19
1962870..1963145	1962948	276	8.86754	3.73902e-19
179718..180045	179918	328	8.86666	3.76876e-19
1416109..1416246	1416174	138	8.85652	4.12743e-19
1430375..1430496	1430437	122	8.85625	4.13773e-19
331665..331996	331740	332	8.84586	4.54147e-19
601526..601658	601593	133	8.83686	4.92254e-19
485939..486205	486169	267	8.83117	5.17919e-19
337966..338172	338100	207	8.82781	5.33749e-19
429566..429722	429669	157	8.82058	5.69332e-19
194621..194891	194707	271	8.81764	5.84465e-19
208524..208863	208590	340	8.80507	6.53831e-19
1943202..1943488	1943312	287	8.79326	7.26425e-19
1637573..1637892	1637643	320	8.79064	7.43524e-19
185536..185802	185663	267	8.78961	7.50387e-19
1977295..1977572	1977386	278	8.77713	8.38463e-19
410848..410993	410925	146	8.76666	9.20209e-19
1846146..1846358	1846307	213	8.75903	9.84726e-19
94233..94571	94505	339	8.75707	1.002e-18
775800..776104	776043	305	8.74884	1.07776e-18
1804186..1804619	1804475	434	8.73912	1.17462e-18
2028991..2029256	2029160	266	8.73656	1.20158e-18
366325..366503	366396	179	8.73374	1.23193e-18
2055468..2055613	2055525	146	8.73192	1.25195e-18
1759143..1759350	1759205	208	8.71971	1.39463e-18
479964..480064	480004	101	8.7158	1.44352e-18
143602..144019	143752	418	8.70675	1.56361e-18
1585942..1586152	1586086	211	8.69783	1.69143e-18
1358223..1358502	1358343	280	8.69756	1.69542e-18
1950512..1950749	1950689	238	8.68757	1.85145e-18
2048208..2048325	2048247	118	8.67091	2.14345e-18
1621927..1622128	1621984	202	8.66913	2.17724e-18
1102595..1102835	1102746	241	8.66332	2.2911e-18
2108144..2108498	2108397	355	8.65775	2.40589e-18
54234..54466	54407	233	8.65157	2.53976e-18
1977918..1978100	1978005	183	8.6514	2.54358e-18
1026310..1026559	1026485	250	8.6495	2.58634e-18
823784..823914	823834	131	8.64594	2.66826e-18
1087932..1088081	1087984	150	8.638	2.86033e-18
2026969..2027160	2027011	192	8.63442	2.95129e-18
691046..691168	691095	123	8.63314	2.9844e-18
768260..768489	768352	230	8.63293	2.99001e-18
2096074..2096389	2096323	316	8.62908	3.09248e-18
313246..313440	313372	195	8.62724	3.14241e-18
430493..430646	430538	154	8.61987	3.35165e-18
1429112..1429252	1429197	141	8.61684	3.4413e-18
377148..377340	377259	193	8.61528	3.48859e-18
245133..245371	245232	239	8.60885	3.69001e-18
713324..713476	713402	153	8.60281	3.88942e-18
1784430..1784601	1784498	172	8.60149	3.93424e-18
1758209..1758445	1758286	237	8.5944	4.18493e-18
1608433..1608622	1608568	190	8.59309	4.23312e-18
193276..193457	193335	182	8.57561	4.92834e-18
696517..696815	696776	299	8.57384	5.00447e-18
702120..702460	702367	341	8.57158	5.10393e-18
1602099..1602383	1602178	285	8.56723	5.3004e-18
1472758..1472955	1472850	198	8.56055	5.6163e-18
1783489..1783686	1783591	198	8.55912	5.68658e-18
482184..482614	482471	431	8.5536	5.96543e-18
348631..349066	348778	436	8.54201	6.5951e-18
1384324..1384476	1384379	153	8.5249	7.64739e-18
352214..352471	352391	258	8.52176	7.85765e-18
600149..600455	600371	307	8.5025	9.27785e-18
2035491..2035820	2035630	330	8.49749	9.68643e-18
935541..935913	935779	373	8.49205	1.01514e-17
1803378..1803528	1803452	151	8.49012	1.03215e-17
5702..5994	5850	293	8.48177	1.10899e-17
773557..773772	773606	216	8.47943	1.13146e-17
706665..706979	706888	315	8.46413	1.29035e-17
327255..327369	327297	115	8.46146	1.32029e-17
1433913..1434072	1433972	160	8.45961	1.34134e-17
881708..881824	881763	117	8.45937	1.34407e-17
1587657..1587891	1587753	235	8.4575	1.36591e-17
2084250..2084540	2084338	291	8.45049	1.45046e-17
1194913..1195039	1194964	127	8.43804	1.61352e-17
310717..310900	310810	184	8.43434	1.66544e-17
282260..282530	282325	271	8.43366	1.67508e-17
1863793..1864091	1863914	299	8.43294	1.68537e-17
2027831..2027992	2027919	162	8.42107	1.86523e-17
685275..685537	685390	263	8.41112	2.03055e-17
1307748..1307854	1307814	107	8.40306	2.17495e-17
797813..797953	797880	141	8.38899	2.45169e-17
2028572..2028917	2028821	346	8.38211	2.59939e-17
679369..679678	679445	310	8.37884	2.67258e-17
191975..192155	192052	181	8.37806	2.69041e-17
592872..593006	592952	135	8.37607	2.73621e-17
545623..545750	545692	128	8.37156	2.84308e-17
145003..145132	145049	130	8.36384	3.03553e-17
2064208..2064406	2064259	199	8.36085	3.1134e-17
1733170..1733356	1733282	187	8.35819	3.18436e-17
383705..383845	383771	141	8.35696	3.2178e-17
1392479..1392609	1392537	131	8.34391	3.59362e-17
737284..737475	737438	192	8.3427	3.63073e-17
1620879..1620988	1620945	110	8.34239	3.64028e-17
571218..571408	571343	191	8.34096	3.68443e-17
197046..197416	197137	371	8.33689	3.81361e-17
90734..91036	90906	303	8.33682	3.81581e-17
536778..536914	536850	137	8.32806	4.1088e-17
2072243..2072430	2072334	188	8.31567	4.56181e-17
587073..587186	587114	114	8.29961	5.22256e-17
229754..230146	229874	393	8.28723	5.79589e-17
679758..680026	679936	269	8.28066	6.12497e-17
1725199..1725366	1725298	168	8.27921	6.19977e-17
198474..198635	198558	162	8.27895	6.21324e-17
550995..551158	551072	164	8.27719	6.306e-17
1583628..1583835	1583696	208	8.27496	6.42481e-17
1465694..1465814	1465763	121	8.27146	6.61643e-17
1394253..1394393	1394324	141	8.26066	7.24353e-17
138274..138486	138429	213	8.25565	7.5541e-17
471956..472131	472031	176	8.25276	7.73867e-17
1190812..1191167	1190869	356	8.25017	7.90855e-17
472274..472429	472363	156	8.24715	8.11066e-17
2284..2444	2409	161	8.23519	8.96332e-17
1287021..1287358	1287283	338	8.23489	8.9864e-17
230294..230422	230356	129	8.23427	9.03296e-17
1138591..1138721	1138655	131	8.23031	9.33652e-17
189662..189981	189891	320	8.22652	9.6368e-17
1850154..1850454	1850293	301	8.22153	1.00462e-16
28689..28997	28747	309	8.22004	1.01718e-16
1585482..1585679	1585544	198	8.21797	1.03492e-16
541683..541936	541779	254	8.19729	1.22929e-16
902158..902303	902220	146	8.19107	1.29455e-16
1796718..1796824	1796759	107	8.18871	1.32016e-16
1596582..1596819	1596735	238	8.18064	1.41172e-16
1183021..1183169	1183104	149	8.18049	1.41342e-16
1729669..1729801	1729745	133	8.17645	1.46162e-16
1808593..1808763	1808661	171	8.17155	1.5223e-16
168646..168792	168735	147	8.16898	1.55503e-16
218465..218573	218522	109	8.16847	1.56167e-16
1636665..1636840	1636708	176	8.16238	1.6424e-16
55355..55635	55559	281	8.15434	1.75547e-16
923572..923777	923636	206	8.14919	1.83187e-16
1544847..1544961	1544888	115	8.14635	1.87541e-16
1442063..1442231	1442172	169	8.1418	1.94723e-16
1035756..1035858	1035818	103	8.13156	2.11897e-16
33311..33615	33556	305	8.12635	2.21202e-16
1898834..1898949	1898899	116	8.12607	2.21712e-16
800190..800394	800302	205	8.1192	2.34636e-16
1923025..1923302	1923122	278	8.11771	2.37538e-16
514441..514665	514590	225	8.11656	2.39797e-16
369067..369250	369209	184	8.10473	2.64308e-16
875565..875665	875621	101	8.10147	2.71493e-16
938887..939022	938943	136	8.09765	2.80161e-16
1865589..1865948	1865880	360	8.08308	3.15744e-16
931658..931834	931765	177	8.0805	3.22498e-16
1584148..1584262	1584193	115	8.07952	3.25113e-16
1930642..1930876	1930699	235	8.06932	3.53467e-16
1650428..1650639	1650510	212	8.06855	3.55681e-16
1773677..1773978	1773809	302	8.06683	3.60745e-16
772329..772484	772396	156	8.05507	3.97182e-16
216934..217131	217072	198	8.05188	4.07661e-16
972..1142	1061	171	8.04594	4.27938e-16
1584997..1585125	1585058	129	8.02524	5.06648e-16
1940442..1940765	1940641	324	8.02289	5.1642e-16
1895586..1895745	1895693	160	8.02236	5.18652e-16
860085..860202	860146	118	8.01313	5.59122e-16
1033987..1034091	1034048	105	8.01287	5.60328e-16
521984..522122	522034	139	8.00634	5.90849e-16
568537..568686	568630	150	7.99109	6.68748e-16
527608..527747	527699	140	7.97196	7.80905e-16
106898..107128	107069	231	7.96906	7.99424e-16
1617874..1618026	1617925	153	7.96003	8.60009e-16
1595489..1595873	1595597	385	7.95509	8.94971e-16
820455..820784	820637	330	7.95206	9.17192e-16
1971648..1971772	1971713	125	7.94877	9.41893e-16
1507469..1507746	1507572	278	7.94263	9.89704e-16
1808081..1808360	1808185	280	7.93999	1.01095e-15
1376464..1376595	1376549	132	7.93986	1.01205e-15
525557..525814	525728	258	7.93831	1.02479e-15
629732..629856	629787	125	7.93116	1.08558e-15
2033951..2034145	2034020	195	7.92956	1.09966e-15
1822617..1822950	1822675	334	7.90544	1.3349e-15
1531632..1531795	1531726	164	7.90345	1.35643e-15
767698..767921	767764	224	7.89715	1.42676e-15
464011..464431	464309	421	7.88876	1.52608e-15
685827..686221	686094	395	7.88857	1.5283e-15
853304..853455	853395	152	7.88819	1.53301e-15
320502..320609	320561	108	7.88061	1.62894e-15
598992..599189	599141	198	7.87885	1.65199e-15
215964..216108	216027	145	7.87098	1.75932e-15
1732461..1732791	1732713	331	7.86614	1.82877e-15
618567..618861	618818	295	7.86591	1.83214e-15
1824823..1825196	1825121	374	7.86568	1.83545e-15
1623194..1623373	1623288	180	7.8566	1.97348e-15
480660..480776	480706	117	7.85576	1.98682e-15
1617011..1617165	1617125	155	7.85368	2.02e-15
1321454..1321654	1321511	201	7.8463	2.14241e-15
578764..578867	578827	104	7.83926	2.26609e-15
933394..933515	933459	122	7.8364	2.31829e-15
1357265..1357396	1357310	132	7.82934	2.45223e-15
624714..624887	624837	174	7.81649	2.71587e-15
401020..401198	401059	179	7.8128	2.79662e-15
565589..565776	565680	188	7.81106	2.83547e-15
1639625..1639754	1639692	130	7.79985	3.09899e-15
1582070..1582175	1582118	106	7.79613	3.19168e-15
1391977..1392176	1392110	200	7.7882	3.39844e-15
1952230..1952480	1952421	251	7.78638	3.44771e-15
498112..498334	498182	223	7.78301	3.54091e-15
1988380..1988493	1988455	114	7.77544	3.75919e-15
42642..42796	42735	155	7.76092	4.21592e-15
463132..463279	463224	148	7.75854	4.2956e-15
1305403..1305603	1305488	201	7.75645	4.36704e-15
1197694..1197811	1197768	118	7.75526	4.4083e-15
1208603..1208723	1208678	121	7.75242	4.50796e-15
497716..497977	497828	262	7.74834	4.65505e-15
717918..718023	717959	106	7.74636	4.72832e-15
62049..62374	62225	326	7.74196	4.89466e-15
489561..489703	489624	143	7.73893	5.0128e-15
1947324..1947443	1947366	120	7.73236	5.27851e-15
1176515..1176814	1176653	300	7.73012	5.37234e-15
414272..414418	414354	147	7.72924	5.40965e-15
957633..957853	957738	221	7.72915	5.41346e-15
560351..560461	560401	111	7.72264	5.69711e-15
1335779..1335916	1335835	138	7.71194	6.19604e-15
292999..293204	293059	206	7.69783	6.91983e-15
1743212..1743353	1743305	142	7.67535	8.24837e-15
1761961..1762137	1762063	177	7.66997	8.60152e-15
479243..479466	479302	224	7.66948	8.63507e-15
1481148..1481345	1481223	198	7.66192	9.15898e-15
2024860..2024967	2024921	108	7.65275	9.83593e-15
81259..81421	81320	163	7.64583	1.03804e-14
2031798..2032096	2032043	299	7.63354	1.14195e-14
1767112..1767343	1767284	232	7.63027	1.17129e-14
2001669..2001823	2001720	155	7.62848	1.18772e-14
1393043..1393296	1393114	254	7.62535	1.21687e-14
1438218..1438386	1438279	169	7.62334	1.23597e-14
1646250..1646447	1646326	198	7.62016	1.26685e-14
537478..537585	537544	108	7.61724	1.29578e-14
1814906..1815216	1815040	311	7.61379	1.33089e-14
1669955..1670066	1670004	112	7.60487	1.426e-14
649577..649744	649628	168	7.59847	1.49826e-14
854118..854309	854186	192	7.59766	1.50772e-14
414726..415013	414889	288	7.59667	1.51927e-14
302231..302364	302321	134	7.59234	1.57092e-14
1663880..1663995	1663928	116	7.58634	1.64532e-14
2024478..2024645	2024565	168	7.57193	1.8386e-14
271738..271988	271908	251	7.56954	1.87269e-14
573199..573469	573342	271	7.56204	1.98405e-14
5308..5502	5403	195	7.53694	2.40572e-14
1614583..1614862	1614704	280	7.52323	2.67199e-14
2014817..2014951	2014888	135	7.51122	2.92895e-14
1998439..1998561	1998514	123	7.51002	2.9559e-14
1488138..1488275	1488180	138	7.50277	3.12422e-14
413009..413125	413069	117	7.49535	3.3061e-14
1663443..1663784	1663535	342	7.49322	3.36025e-14
107818..108082	107943	265	7.49318	3.36123e-14
363970..364193	364138	224	7.49181	3.39643e-14
8212..8340	8309	129	7.46817	4.06592e-14
701712..701857	701807	146	7.44888	4.70686e-14
48680..48883	48791	204	7.4406	5.01134e-14
368560..369006	368858	447	7.4387	5.08404e-14
951466..951748	951536	283	7.41702	5.98932e-14
1456072..1456463	1456342	392	7.39116	7.2775e-14
1572889..1573150	1573076	262	7.39095	7.28925e-14
1297323..1297446	1297373	124	7.38581	7.57656e-14
401469..401570	401522	102	7.38389	7.68654e-14
1285349..1285544	1285448	196	7.37965	7.93537e-14
602143..602337	602205	195	7.37702	8.09365e-14
2043180..2043291	2043252	112	7.37504	8.21507e-14
1475330..1475480	1475411	151	7.37081	8.47979e-14
1940049..1940330	1940184	282	7.3613	9.10651e-14
167309..167699	167555	391	7.34997	9.91289e-14
621712..622113	621966	402	7.34858	1.00162e-13
1314027..1314178	1314107	152	7.34808	1.00537e-13
611995..612253	612191	259	7.3237	1.20611e-13
475408..475692	475550	285	7.32325	1.2102e-13
705511..705716	705642	206	7.31862	1.25267e-13
855512..855704	855571	193	7.30329	1.40412e-13
499345..499475	499396	131	7.30042	1.43435e-13
1106648..1106750	1106687	103	7.29878	1.45191e-13
2046090..2046240	2046160	151	7.29595	1.48284e-13
599523..599734	599660	212	7.28605	1.59588e-13
921003..921137	921102	135	7.27735	1.70226e-13
802873..803046	802989	174	7.27708	1.70559e-13
1270321..1270612	1270569	292	7.27092	1.7853e-13
491904..492318	492026	415	7.26496	1.86576e-13
2044817..2044976	2044872	160	7.25159	2.0595e-13
278677..278843	278759	167	7.25039	2.07793e-13
771642..771769	771725	128	7.24743	2.1238e-13
1170005..1170136	1170075	132	7.24717	2.12786e-13
520111..520229	520191	119	7.24605	2.14545e-13
496451..496673	496626	223	7.23868	2.26539e-13
2041970..2042143	2042035	174	7.22536	2.49889e-13
425794..425947	425865	154	7.21652	2.66683e-13
1287548..1287681	1287608	134	7.21513	2.69418e-13
314138..314303	314257	166	7.20923	2.8134e-13
1305..1589	1443	285	7.20816	2.83564e-13
1505852..1506164	1506104	313	7.20525	2.89679e-13
709160..709289	709232	130	7.20364	2.93124e-13
1237178..1237507	1237411	330	7.20196	2.9676e-13
650504..650662	650563	159	7.19502	3.12248e-13
277166..277336	277216	171	7.19283	3.17309e-13
509002..509139	509065	138	7.19075	3.22187e-13
537895..538146	538064	252	7.18771	3.29444e-13
511566..511896	511783	331	7.18724	3.30574e-13
1960043..1960256	1960183	214	7.17727	3.55598e-13
382031..382400	382327	370	7.17392	3.64404e-13
424392..424634	424531	243	7.16334	3.93678e-13
1153829..1154132	1153925	304	7.15968	4.04317e-13
661924..662040	661998	117	7.15555	4.16696e-13
246881..246989	246930	109	7.14813	4.39848e-13
1127572..1127711	1127635	140	7.13537	4.82648e-13
107228..107538	107468	311	7.10332	6.0897e-13
160114..160234	160183	121	7.10105	6.19059e-13
480187..480554	480333	368	7.08788	6.80927e-13
67675..67871	67814	197	7.08275	7.06618e-13
707949..708230	708182	282	7.08252	7.07791e-13
226967..227170	227038	204	7.0734	7.55906e-13
4471..4757	4597	287	7.07294	7.58411e-13
574317..574506	574463	190	7.07129	7.67493e-13
49317..49568	49503	252	7.06009	8.31976e-13
1263253..1263356	1263305	104	7.05937	8.36309e-13
704129..704228	704185	100	7.05701	8.50638e-13
1177105..1177232	1177160	128	7.04991	8.95156e-13
1610081..1610223	1610136	143	7.04578	9.22138e-13
555234..555352	555305	119	7.03987	9.62101e-13
461988..462264	462214	277	7.03854	9.71333e-13
195625..195844	195764	220	7.03617	9.87948e-13
1613681..1613794	1613723	114	7.03545	9.93115e-13
2021103..2021320	2021221	218	7.03114	1.02428e-12
1612403..1612587	1612461	185	7.02792	1.04817e-12
1778860..1779092	1778964	233	7.02426	1.076e-12
1432714..1432815	1432770	102	7.01907	1.11677e-12
563653..563854	563687	202	7.01653	1.13722e-12
765863..765993	765932	131	7.00151	1.26612e-12
411704..411836	411750	133	6.99973	1.28226e-12
62476..62727	62689	252	6.9987	1.29173e-12
940757..940950	940809	194	6.99776	1.30047e-12
1501635..1501863	1501707	229	6.99196	1.35538e-12
197701..198043	197973	343	6.9893	1.38133e-12
430757..430934	430880	178	6.98697	1.40438e-12
583160..583296	583253	137	6.98371	1.43738e-12
1575761..1575927	1575834	167	6.97574	1.52128e-12
169427..169735	169473	309	6.9739	1.54133e-12
682343..682453	682411	111	6.97133	1.56979e-12
1137851..1137959	1137923	109	6.96943	1.59115e-12
1697348..1697456	1697391	109	6.96874	1.59896e-12
490530..490633	490568	104	6.95939	1.70873e-12
916274..916423	916309	150	6.95791	1.72674e-12
1286139..1286294	1286254	156	6.95365	1.77983e-12
591893..592032	591937	140	6.95228	1.79709e-12
505972..506117	506021	146	6.94699	1.86585e-12
1794506..1794653	1794611	148	6.93922	1.97133e-12
629327..629525	629460	199	6.93323	2.05673e-12
1627530..1627750	1627658	221	6.92015	2.25579e-12
931342..931639	931407	298	6.91991	2.25962e-12
654707..654905	654816	199	6.91968	2.26328e-12
610997..611153	611071	157	6.91846	2.28293e-12
1435642..1435786	1435696	145	6.91131	2.40092e-12
1128179..1128316	1128268	138	6.91059	2.41327e-12
242541..242725	242655	185	6.90691	2.47669e-12
702702..702858	702772	157	6.89959	2.60773e-12
1600971..1601303	1601059	333	6.8978	2.64072e-12
1378264..1378415	1378348	152	6.89545	2.6847e-12
703350..703535	703490	186	6.8954	2.68571e-12
345007..345186	345086	180	6.89268	2.73747e-12
1312640..1312775	1312721	136	6.89239	2.74317e-12
2069602..2069728	2069628	127	6.89001	2.78935e-12
785005..785139	785089	135	6.87823	3.02996e-12
2020244..2020473	2020321	230	6.85928	3.46053e-12
1717529..1717632	1717578	104	6.85659	3.52614e-12
209989..210343	210047	355	6.85292	3.61794e-12
738328..738430	738390	103	6.83953	3.97253e-12
1471706..1471871	1471757	166	6.8251	4.39314e-12
1695770..1696036	1695846	267	6.82254	4.47239e-12
1178926..1179218	1179068	293	6.81698	4.64865e-12
344677..344782	344712	106	6.80686	4.98761e-12
200826..200967	200919	142	6.80552	5.03415e-12
845026..845126	845101	101	6.79829	5.29332e-12
957064..957341	957123	278	6.79218	5.52242e-12
1294577..1294836	1294677	260	6.7731	6.3026e-12
93899..94051	93977	153	6.77169	6.36417e-12
615517..615783	615720	267	6.76141	6.8328e-12
1759680..1759892	1759816	213	6.75989	6.90487e-12
228725..228994	228836	270	6.75516	7.13383e-12
1511182..1511502	1511249	321	6.74806	7.49166e-12
2045420..2045699	2045567	280	6.74654	7.57049e-12
482814..482979	482858	166	6.74216	7.80235e-12
836674..837029	836888	356	6.74159	7.8332e-12
596194..596350	596254	157	6.7287	8.5593e-12
1207872..1208119	1207961	248	6.72714	8.65154e-12
1448789..1448934	1448851	146	6.72656	8.68612e-12
346832..347200	346902	369	6.69561	1.07384e-11
1576433..1576535	1576493	103	6.68978	1.11755e-11
1720680..1720830	1720713	151	6.68007	1.19413e-11
1368484..1368601	1368564	118	6.67891	1.20367e-11
1937938..1938239	1938114	302	6.67842	1.2077e-11
427317..427427	427357	111	6.67633	1.22498e-11
2092233..2092399	2092298	167	6.67328	1.25074e-11
1125476..1125707	1125529	232	6.66897	1.28806e-11
367126..367353	367196	228	6.66755	1.30052e-11
192630..192849	192698	220	6.66558	1.31814e-11
1692797..1692972	1692868	176	6.66253	1.3458e-11
449066..449193	449144	128	6.66079	1.3618e-11
694781..694880	694841	100	6.65484	1.41803e-11
1315824..1315984	1315924	161	6.64201	1.54721e-11
1026659..1026961	1026906	303	6.63885	1.58066e-11
627823..627953	627884	131	6.6377	1.59311e-11
1292554..1292723	1292621	170	6.63246	1.65071e-11
1916258..1916639	1916407	382	6.63222	1.65341e-11
953396..953573	953447	178	6.62423	1.74527e-11
250543..250674	250594	132	6.62247	1.76628e-11
1831603..1831738	1831663	136	6.62047	1.79028e-11
1932513..1932626	1932553	114	6.61419	1.86792e-11
470022..470140	470073	119	6.60751	1.95417e-11
1491478..1491608	1491554	131	6.60629	1.97029e-11
696859..697170	697088	312	6.60297	2.015e-11
1734373..1734704	1734578	332	6.59576	2.11539e-11
879186..879319	879267	134	6.59473	2.13015e-11
801379..801490	801474	112	6.58884	2.21644e-11
1640386..1640491	1640429	106	6.57256	2.47293e-11
527835..528077	528025	243	6.57197	2.48261e-11
832315..832451	832402	137	6.56939	2.52616e-11
2044976..2045303	2045230	328	6.56826	2.54541e-11
1827230..1827384	1827357	155	6.56778	2.55346e-11
1903232..1903435	1903312	204	6.56631	2.57891e-11
1910343..1910497	1910423	155	6.5659	2.58592e-11
1933990..1934131	1934066	142	6.56077	2.6766e-11
312564..312666	312605	103	6.56064	2.6788e-11
755432..755578	755521	147	6.56025	2.68582e-11
672170..672286	672235	117	6.55997	2.69085e-11
1566430..1566532	1566486	103	6.55989	2.69237e-11
676941..677136	677067	196	6.55025	2.872e-11
231315..231519	231385	205	6.53839	3.10922e-11
1935172..1935298	1935235	127	6.52911	3.30798e-11
181047..181302	181185	256	6.52792	3.33444e-11
631607..631737	631687	131	6.52669	3.36191e-11
609700..609844	609752	145	6.52614	3.3743e-11
1684583..1684687	1684657	105	6.51876	3.54461e-11
1833092..1833214	1833180	123	6.51558	3.62044e-11
697827..697992	697869	166	6.51237	3.69859e-11
1308382..1308498	1308450	117	6.51002	3.75716e-11
1251071..1251175	1251114	105	6.49999	4.01626e-11
1944288..1944590	1944491	303	6.49739	4.08638e-11
1514250..1514682	1514547	433	6.49615	4.12003e-11
169928..170263	170171	336	6.49281	4.21242e-11
634227..634368	634291	142	6.48359	4.47819e-11
2762..2925	2876	164	6.48155	4.5392e-11
380824..380957	380900	134	6.48095	4.55725e-11
1639247..1639370	1639297	124	6.47782	4.65297e-11
2097416..2097779	2097482	364	6.45352	5.46419e-11
964116..964351	964192	236	6.45118	5.54899e-11
715889..716204	715945	316	6.44811	5.66252e-11
1916771..1916882	1916835	112	6.44755	5.68366e-11
1534936..1535038	1534982	103	6.43774	6.0634e-11
1525234..1525339	1525299	106	6.43162	6.31241e-11
1296220..1296333	1296256	114	6.43049	6.3596e-11
1429667..1429814	1429707	148	6.4289	6.42664e-11
1736108..1736302	1736205	195	6.41524	7.03001e-11
1671302..1671431	1671356	130	6.40742	7.40031e-11
1192748..1193050	1192894	303	6.39225	8.17335e-11
1473270..1473410	1473351	141	6.3844	8.60374e-11
1119461..1119591	1119544	131	6.3663	9.68224e-11
1547709..1548031	1547965	323	6.36092	1.00274e-10
1874393..1874684	1874464	292	6.35323	1.05422e-10
395976..396079	396041	104	6.33937	1.1535e-10
2040595..2040805	2040631	211	6.33551	1.18279e-10
502811..502912	502860	102	6.33058	1.2212e-10
819563..819708	819642	146	6.32143	1.29581e-10
1041823..1041925	1041860	103	6.31501	1.35068e-10
1588297..1588448	1588406	152	6.31243	1.37341e-10
1690733..1690893	1690844	161	6.28584	1.63044e-10
1749471..1749763	1749506	293	6.2856	1.63297e-10
559941..560066	560034	126	6.28186	1.67278e-10
1594547..1594751	1594691	205	6.2779	1.71583e-10
150515..150665	150582	151	6.27599	1.73711e-10
1289726..1289887	1289792	162	6.26861	1.82142e-10
1598683..1598948	1598754	266	6.2632	1.88576e-10
705201..705314	705257	114	6.26211	1.89897e-10
1027312..1027502	1027449	191	6.25983	1.92694e-10
960966..961209	961085	244	6.25283	2.01541e-10
2100172..2100275	2100215	104	6.2468	2.09474e-10
597377..597541	597448	165	6.23314	2.28585e-10
591253..591366	591302	114	6.2292	2.34407e-10
1596335..1596527	1596396	193	6.22756	2.36883e-10
607321..607652	607368	332	6.21969	2.49069e-10
142448..142649	142502	202	6.21836	2.51185e-10
376624..376740	376684	117	6.20845	2.67553e-10
1852694..1852942	1852859	249	6.20687	2.70247e-10
932992..933262	933073	271	6.20279	2.77351e-10
421965..422077	422019	113	6.19841	2.85176e-10
763697..763805	763763	109	6.18952	3.01738e-10
225462..225563	225518	102	6.18707	3.06471e-10
1504874..1504995	1504914	122	6.18415	3.12183e-10
883971..884098	884042	128	6.17381	3.33316e-10
1645617..1646005	1645711	389	6.16807	3.45646e-10
524780..525043	524923	264	6.16643	3.49244e-10
1503398..1503544	1503499	147	6.16524	3.51878e-10
739667..739856	739715	190	6.16475	3.52972e-10
817361..817617	817447	257	6.1636	3.55556e-10
1775234..1775358	1775292	125	6.16008	3.63539e-10
1991308..1991488	1991357	181	6.15787	3.6866e-10
148455..148673	148599	219	6.15517	3.7499e-10
1777550..1777849	1777813	300	6.15383	3.78172e-10
1518656..1518879	1518822	224	6.14954	3.88541e-10
828299..828461	828361	163	6.14454	4.00978e-10
781876..782067	781956	192	6.13475	4.26476e-10
1653638..1653815	1653698	178	6.13408	4.28262e-10
1318958..1319243	1319034	286	6.12824	4.44275e-10
1734986..1735129	1735087	144	6.11993	4.68078e-10
520445..520579	520530	135	6.11515	4.82326e-10
796276..796409	796305	134	6.11376	4.86546e-10
473897..474018	473938	122	6.09873	5.3457e-10
1715538..1715651	1715613	114	6.09856	5.35131e-10
319884..320077	319997	194	6.08945	5.66508e-10
722326..722603	722359	278	6.08573	5.79818e-10
270675..270798	270725	124	6.07779	6.09234e-10
95845..96035	95913	191	6.06896	6.43694e-10
1978785..1979042	1978894	258	6.06049	6.78524e-10
24627..24783	24674	157	6.05401	7.0641e-10
502195..502334	502293	140	6.05095	7.1999e-10
1443990..1444151	1444041	162	6.04785	7.33941e-10
158198..158371	158242	174	6.04564	7.44076e-10
2086917..2087199	2087101	283	6.04441	7.4981e-10
1366159..1366262	1366201	104	6.04	7.70582e-10
110127..110247	110157	121	6.03991	7.70984e-10
1829993..1830149	1830077	157	6.03794	7.80458e-10
1777265..1777415	1777349	151	6.0051	9.56063e-10
1745718..1745866	1745792	149	6.00331	9.66689e-10
1469543..1469652	1469605	110	5.99896	9.92947e-10
695830..695963	695921	134	5.99883	9.93727e-10
1760528..1760690	1760572	163	5.99176	1.03792e-09
616232..616371	616277	140	5.98992	1.04972e-09
163228..163543	163264	316	5.98678	1.07016e-09
457638..457764	457702	127	5.97465	1.15293e-09
1479441..1479773	1479556	333	5.97439	1.15477e-09
640788..641106	640836	319	5.96685	1.20935e-09
209004..209188	209143	185	5.96289	1.2391e-09
1604327..1604530	1604405	204	5.94337	1.39609e-09
1933407..1933591	1933448	185	5.93461	1.47277e-09
447722..447908	447800	187	5.93347	1.48297e-09
874737..874836	874759	100	5.93265	1.4904e-09
322261..322413	322369	153	5.9099	1.71154e-09
1810082..1810194	1810144	113	5.89675	1.85363e-09
1380565..1380698	1380614	134	5.89364	1.88893e-09
1313630..1313813	1313758	184	5.88744	1.96112e-09
496228..496357	496277	130	5.88668	1.97016e-09
226117..226332	226203	216	5.88135	2.03471e-09
1591560..1591692	1591601	133	5.8805	2.04512e-09
2097008..2097305	2097095	298	5.87178	2.15577e-09
1194339..1194453	1194400	115	5.86806	2.2046e-09
544298..544464	544378	167	5.86421	2.2564e-09
1350406..1350525	1350456	120	5.86314	2.27091e-09
1372581..1372746	1372670	166	5.85365	2.40449e-09
631261..631376	631313	116	5.85335	2.40881e-09
799109..799282	799146	174	5.85245	2.4219e-09
811967..812107	812021	141	5.84531	2.5282e-09
933801..934031	933900	231	5.8393	2.62109e-09
312909..313034	312952	126	5.83877	2.62946e-09
1105313..1105463	1105398	151	5.82543	2.84829e-09
325852..326058	325928	207	5.81762	2.98454e-09
206894..207004	206920	111	5.81739	2.98866e-09
1707179..1707537	1707394	359	5.80347	3.24779e-09
1677557..1677720	1677642	164	5.80301	3.25681e-09
746697..747071	746789	375	5.79779	3.35975e-09
821705..821807	821749	103	5.79093	3.49986e-09
1377073..1377200	1377105	128	5.78769	3.56795e-09
641614..641801	641701	188	5.78399	3.64752e-09
693715..693860	693779	146	5.76888	3.99007e-09
1446231..1446420	1446273	190	5.76169	4.16373e-09
1349763..1349977	1349864	215	5.75893	4.23245e-09
1398724..1398828	1398783	105	5.75069	4.44403e-09
881198..881315	881235	118	5.73798	4.79064e-09
1252615..1252750	1252681	136	5.72325	5.22531e-09
377605..377888	377844	284	5.71797	5.39006e-09
1805951..1806066	1806033	116	5.71686	5.42544e-09
1025644..1025759	1025704	116	5.71185	5.58776e-09
1091476..1091582	1091520	107	5.69788	6.06534e-09
277991..278241	278049	251	5.69245	6.26155e-09
1123421..1123551	1123482	131	5.68829	6.41587e-09
475026..475157	475096	132	5.68786	6.43221e-09
1009376..1009482	1009424	107	5.68552	6.52066e-09
1866338..1866516	1866384	179	5.6849	6.54435e-09
1505166..1505286	1505231	121	5.68487	6.5457e-09
427954..428064	428031	111	5.67729	6.84228e-09
1735579..1735682	1735621	104	5.66327	7.42572e-09
625531..625650	625616	120	5.65844	7.63758e-09
1387891..1387992	1387944	102	5.65798	7.65847e-09
695509..695656	695570	148	5.6514	7.95751e-09
656204..656380	656351	177	5.64132	8.43753e-09
1633075..1633270	1633237	196	5.63979	8.51269e-09
1264142..1264294	1264241	153	5.61894	9.60688e-09
850600..850723	850647	124	5.61695	9.71804e-09
642614..642859	642693	246	5.61482	9.83813e-09
857809..857916	857850	108	5.6143	9.86808e-09
1423422..1423724	1423674	303	5.61184	1.00095e-08
1396024..1396185	1396150	162	5.59415	1.1085e-08
733479..733620	733521	142	5.59188	1.12313e-08
859233..859515	859449	283	5.58977	1.13684e-08
1935671..1935997	1935717	327	5.5879	1.14916e-08
550436..550542	550497	107	5.58742	1.15233e-08
708730..708875	708813	146	5.58314	1.18106e-08
374595..374766	374720	172	5.57594	1.23099e-08
1662100..1662232	1662170	133	5.57404	1.2445e-08
1289146..1289409	1289250	264	5.56697	1.29605e-08
151022..151180	151120	159	5.56656	1.29912e-08
320901..321000	320944	100	5.54764	1.44776e-08
214395..214536	214439	142	5.54005	1.51196e-08
528404..528531	528448	128	5.5271	1.62784e-08
628542..628644	628593	103	5.52334	1.66309e-08
1519311..1519481	1519355	171	5.48254	2.09629e-08
1158477..1158732	1158660	256	5.46568	2.30571e-08
266746..266938	266855	193	5.46341	2.3354e-08
1848823..1849202	1848959	380	5.46168	2.35824e-08
1173150..1173280	1173204	131	5.44992	2.51957e-08
548788..549013	548962	226	5.44552	2.58264e-08
769190..769348	769245	159	5.42234	2.94119e-08
1809234..1809435	1809305	202	5.42055	2.97077e-08
1439359..1439469	1439391	111	5.40146	3.30495e-08
898459..898817	898579	359	5.40136	3.3068e-08
1998862..1999107	1999027	246	5.39132	3.49711e-08
1294108..1294221	1294168	114	5.38529	3.61639e-08
597889..598006	597927	118	5.37088	3.91757e-08
1655315..1655423	1655395	109	5.36013	4.15801e-08
2068338..2068493	2068435	156	5.33293	4.83214e-08
955379..955510	955431	132	5.32856	4.94967e-08
759121..759254	759192	134	5.32735	4.98289e-08
1434945..1435049	1435017	105	5.31965	5.19844e-08
171640..171818	171675	179	5.31846	5.23243e-08
878697..878805	878753	109	5.31667	5.28412e-08
214022..214270	214075	249	5.31389	5.36533e-08
1378621..1378750	1378689	130	5.3079	5.54468e-08
1679500..1679620	1679580	121	5.30017	5.78489e-08
216307..216508	216427	202	5.27588	6.60588e-08
2093238..2093339	2093290	102	5.27561	6.6158e-08
1034926..1035053	1034971	128	5.2671	6.92995e-08
94835..95027	94972	193	5.26224	7.11573e-08
2083100..2083352	2083228	253	5.24073	7.99722e-08
1608981..1609093	1609062	113	5.22329	8.78839e-08
1760988..1761114	1761055	127	5.18507	1.07968e-07
209640..209743	209672	104	5.18422	1.08462e-07
1035182..1035397	1035303	216	5.18221	1.09634e-07
888971..889158	889105	188	5.17835	1.1193e-07
440172..440273	440220	102	5.17562	1.13577e-07
566368..566558	566500	191	5.17557	1.13605e-07
1541808..1541982	1541878	175	5.16939	1.17428e-07
536274..536394	536347	121	5.16115	1.22716e-07
522248..522448	522396	201	5.14719	1.32211e-07
1122798..1122921	1122877	124	5.13636	1.40055e-07
937683..937807	937754	125	5.1207	1.52198e-07
1457030..1457219	1457065	190	5.10532	1.65114e-07
656951..657114	657011	164	5.09489	1.74474e-07
1412391..1412530	1412476	140	5.08895	1.80029e-07
1325233..1325339	1325275	107	5.08575	1.83086e-07
1156180..1156380	1156248	201	5.08423	1.84562e-07
1541360..1541606	1541552	247	5.07367	1.95108e-07
1198978..1199178	1199113	201	5.0637	2.05598e-07
2091267..2091501	2091428	235	5.05901	2.10717e-07
1609434..1609562	1609480	129	5.03859	2.34492e-07
783068..783279	783252	212	5.0367	2.36816e-07
400407..400575	400537	169	5.03105	2.43902e-07
1558119..1558270	1558204	152	5.02654	2.49699e-07
152682..152785	152724	104	5.02537	2.51233e-07
1447215..1447323	1447304	109	5.02221	2.55395e-07
1411957..1412088	1412035	132	5.01814	2.60866e-07
1576817..1576924	1576880	108	5.01243	2.68735e-07
1616138..1616301	1616199	164	5.01113	2.70556e-07
1365404..1365511	1365462	108	5.00869	2.74008e-07
1465029..1465132	1465072	104	4.99751	2.90371e-07
217762..217945	217875	184	4.99364	2.96252e-07
1104999..1105151	1105036	153	4.99083	3.00605e-07
559024..559146	559065	123	4.98709	3.0648e-07
1599641..1599760	1599696	120	4.97615	3.24306e-07
179363..179600	179409	238	4.96947	3.35687e-07
1832384..1832533	1832471	150	4.96624	3.41314e-07
278358..278513	278411	156	4.9447	3.81305e-07
1468444..1468575	1468527	132	4.92111	4.30271e-07
663579..663687	663628	109	4.90384	4.69914e-07
272676..272776	272726	101	4.89459	4.92551e-07
1826384..1826587	1826448	204	4.88331	5.21595e-07
36367..36493	36450	127	4.88064	5.28712e-07
577559..577673	577605	115	4.88029	5.2966e-07
1715679..1715987	1715934	309	4.8741	5.46516e-07
1425216..1425323	1425272	108	4.85691	5.96147e-07
731179..731291	731210	113	4.85648	5.97462e-07
846153..846253	846213	101	4.85342	6.06761e-07
1202542..1202732	1202672	191	4.83423	6.68299e-07
310297..310423	310398	127	4.80574	7.70907e-07
342037..342218	342069	182	4.80103	7.89252e-07
271370..271480	271397	111	4.79844	7.99531e-07
254818..254970	254871	153	4.76526	9.43072e-07
63150..63259	63197	110	4.75495	9.92489e-07
581586..581741	581706	156	4.74724	1.03104e-06
436251..436406	436319	156	4.74642	1.03526e-06
1795278..1795413	1795351	136	4.74421	1.04662e-06
622773..622896	622845	124	4.7252	1.14945e-06
309797..309908	309848	112	4.72517	1.14959e-06
929827..929980	929879	154	4.70657	1.2596e-06
538842..539096	538877	255	4.70177	1.28955e-06
1050925..1051062	1051031	138	4.69754	1.31658e-06
461150..461253	461215	104	4.67655	1.45872e-06
2039476..2039608	2039543	133	4.67306	1.48371e-06
920568..920680	920621	113	4.67043	1.50282e-06
1976251..1976390	1976302	140	4.6576	1.59957e-06
1288052..1288160	1288077	109	4.65696	1.6046e-06
704673..704826	704734	154	4.65511	1.61904e-06
1395464..1395574	1395517	111	4.63085	1.82087e-06
1802966..1803066	1803023	101	4.62227	1.89779e-06
1104514..1104726	1104548	213	4.61556	1.96016e-06
632561..632746	632609	186	4.60635	2.04897e-06
423082..423205	423146	124	4.6063	2.0495e-06
1027980..1028140	1028025	161	4.5961	2.15237e-06
1951416..1951523	1951477	108	4.59269	2.1878e-06
1742214..1742322	1742278	109	4.58939	2.22275e-06
1928932..1929040	1928976	109	4.57175	2.41839e-06
2101054..2101154	2101108	101	4.56871	2.45369e-06
516402..516541	516476	140	4.564	2.50943e-06
146574..146684	146631	111	4.56384	2.51138e-06
1037619..1037827	1037699	209	4.55839	2.57733e-06
1142560..1142696	1142603	137	4.5483	2.70411e-06
843504..843632	843577	129	4.54753	2.71399e-06
1183534..1183659	1183605	126	4.54494	2.74751e-06
2001926..2002136	2002114	211	4.5283	2.97307e-06
1263603..1263752	1263670	150	4.5203	3.08765e-06
512557..512663	512612	107	4.51521	3.16271e-06
1484096..1484272	1484232	177	4.51112	3.22426e-06
1597633..1597740	1597698	108	4.50858	3.26322e-06
2047205..2047330	2047264	126	4.50132	3.37663e-06
295240..295409	295295	170	4.49494	3.47955e-06
1454112..1454223	1454143	112	4.49051	3.55261e-06
691603..691751	691665	149	4.47712	3.7828e-06
849300..849410	849362	111	4.47607	3.80146e-06
147222..147322	147252	101	4.47053	3.90132e-06
729527..729804	729681	278	4.46857	3.93724e-06
532499..532623	532551	125	4.46662	3.97325e-06
966756..966860	966835	105	4.46397	4.02273e-06
1425988..1426144	1426031	157	4.44077	4.48187e-06
517490..517656	517630	167	4.43925	4.51363e-06
1954279..1954381	1954310	103	4.43822	4.53521e-06
1553912..1554074	1553964	163	4.38807	5.71806e-06
1532366..1532475	1532430	110	4.38455	5.81128e-06
2069216..2069342	2069293	127	4.34938	6.82617e-06
1416790..1416911	1416845	122	4.34862	6.84992e-06
539564..539710	539623	147	4.34816	6.86428e-06
1523883..1523987	1523928	105	4.3418	7.066e-06
1106123..1106284	1106219	162	4.33609	7.25206e-06
1807431..1807603	1807516	173	4.33445	7.30641e-06
728144..728270	728206	127	4.32719	7.55108e-06
714873..714985	714923	113	4.32108	7.76327e-06
418791..418946	418865	156	4.29354	8.79234e-06
1546720..1546855	1546821	136	4.28082	9.3105e-06
1385446..1385687	1385495	242	4.26409	1.00359e-05
795656..795825	795725	170	4.24691	1.08371e-05
1202281..1202380	1202334	100	4.22274	1.20677e-05
655338..655476	655385	139	4.17012	1.5222e-05
491426..491559	491521	134	4.15392	1.63417e-05
2000825..2000941	2000866	117	4.13208	1.79745e-05
700559..700760	700602	202	4.12332	1.86723e-05
1713882..1714050	1713960	169	4.11061	1.97304e-05
406091..406264	406205	174	4.10261	2.04259e-05
1957468..1957657	1957520	190	4.0718	2.33252e-05
1570668..1570769	1570731	102	4.03942	2.67916e-05
370461..370694	370614	234	4.0249	2.84994e-05
1549920..1550088	1550022	169	4.02461	2.85354e-05
1849350..1849478	1849407	129	3.97069	3.58322e-05
1631186..1631299	1631278	114	3.96686	3.6413e-05
727806..727921	727839	116	3.93211	4.21023e-05
275858..276025	275900	168	3.87417	5.34945e-05
1874004..1874103	1874058	100	3.83065	6.39028e-05
406460..406738	406666	279	3.82207	6.61678e-05
1712408..1712527	1712467	120	3.80324	7.14073e-05
1619733..1619844	1619791	112	3.77878	7.87994e-05
1522429..1522540	1522486	112	3.77792	7.9073e-05
2046534..2046634	2046607	101	3.61361	0.000150984
1160451..1160577	1160525	127	3.61058	0.000152755
891749..891855	891788	107	3.58964	0.000165569
872209..872357	872316	149	3.58947	0.000165675
275343..275450	275429	108	3.58388	0.000169265
1470270..1470410	1470338	141	3.5701	0.000178424
1000859..1000972	1000944	114	3.55985	0.000185536
1400104..1400236	1400190	133	3.55361	0.000189991
930668..930784	930695	117	3.55247	0.000190818
1159119..1159218	1159165	100	3.54509	0.000196243
1126482..1126616	1126601	135	3.5162	0.000218886
1952870..1952972	1952947	103	3.51607	0.000218989
1894000..1894169	1894056	170	3.50156	0.000231272
1793782..1793881	1793845	100	3.49384	0.00023806
1255893..1256072	1256040	180	3.49339	0.000238464
1476408..1476591	1476550	184	3.46974	0.000260482
1204275..1204490	1204346	216	3.4662	0.000263935
1369329..1369502	1369381	174	3.44761	0.000282785
1733677..1733831	1733807	155	3.39208	0.000346824
880779..880920	880848	142	3.37241	0.000372565
274659..274783	274743	125	3.35338	0.000399153
1662695..1662892	1662856	198	3.32021	0.000449749
1085239..1085382	1085309	144	3.31048	0.000465683
1278262..1278418	1278348	157	3.27689	0.000524778
1148937..1149041	1148963	105	3.2674	0.000542704
917644..917768	917752	125	3.26733	0.000542837
1046637..1046738	1046688	102	3.26428	0.000548716
848544..848659	848606	116	3.25943	0.000558174
2033122..2033270	2033165	149	3.25048	0.000576043
947610..947713	947647	104	3.23776	0.00060236
1163928..1164033	1164011	106	3.22155	0.000637505
1768440..1768559	1768491	120	3.21013	0.000663379
947193..947299	947251	107	3.19799	0.000691952
448473..448771	448598	299	3.1488	0.000819725
507047..507191	507159	145	3.1324	0.000866918
1180983..1181168	1181011	186	3.11463	0.000920889
529259..529360	529313	102	3.04751	0.00115373
1491129..1491230	1491152	102	2.95964	0.00154001
1578611..1578711	1578661	101	2.94395	0.00162025
1602857..1602978	1602957	122	2.9251	0.00172172
526743..526931	526851	189	2.73062	0.00316081
730481..730594	730566	114	2.56511	0.00515714
585845..585954	585940	110	2.40969	0.00798311

## Sheet: Overlapping Wcw_1456 and _1460
Overlapping peaks Wcw_1456 and Wcw_1460
Region	Center of peak	Length	Peak shape score	P-value
582027..582636	582407	610	23.8807	2.43147e-126
11274..11743	11504	470	23.6001	1.92053e-123
2080247..2080795	2080476	549	23.1823	3.43455e-119
1757867..1758546	1758097	680	22.5115	1.60256e-112
1700518..1701206	1700748	689	22.3852	2.74262e-111
954106..954575	954346	470	22.1081	1.32062e-108
1438889..1439362	1439133	474	21.6145	6.55541e-104
1679291..1679855	1679521	565	21.1496	1.39189e-99
946827..947332	947056	506	21.1125	3.05249e-99
1581625..1582090	1581861	466	20.9032	2.50335e-97
530530..531011	530759	482	20.6712	3.14655e-95
789293..789732	789523	440	20.5676	2.67858e-94
1328944..1329620	1329174	677	20.4639	2.25827e-93
1840637..1841318	1841089	682	20.2025	4.65119e-91
635276..635773	635506	498	20.1983	5.06841e-91
630492..631171	630943	680	20.1227	2.33701e-90
1836033..1836703	1836261	671	19.9342	1.02751e-88
1333718..1334398	1334169	681	19.5598	1.70357e-85
1449528..1450046	1449758	519	19.3532	9.57539e-84
1665559..1666232	1665788	674	18.9918	9.96771e-81
2076902..2077366	2077138	465	18.7625	7.65463e-79
1628555..1629236	1628785	682	18.7612	7.83749e-79
1161070..1161609	1161300	540	18.7094	2.07489e-78
2084878..2085353	2085108	476	18.6309	9.0272e-78
453629..454116	453859	488	18.6257	9.94893e-78
880303..880986	880533	684	18.5805	2.30891e-77
447943..448424	448195	482	18.3118	3.33097e-75
1868159..1868657	1868389	499	18.2336	1.39601e-74
1040141..1040673	1040371	533	18.0358	5.10033e-73
1523245..1523933	1523475	689	17.8639	1.12742e-71
1035265..1035801	1035572	537	17.8442	1.60265e-71
238334..238892	238564	559	17.8072	3.10559e-71
1366141..1366601	1366372	461	17.6872	2.63004e-70
140946..141537	141308	592	17.6858	2.69562e-70
1680846..1681361	1681132	516	17.6819	2.89098e-70
2089261..2089724	2089495	464	17.6682	3.68732e-70
1545660..1546142	1545913	483	17.5092	6.09492e-69
1896556..1897019	1896786	464	17.501	7.03597e-69
1978420..1978906	1978650	487	17.4788	1.03951e-68
1774399..1774927	1774698	529	17.3945	4.53915e-68
1616663..1617346	1617117	684	17.3356	1.26624e-67
1020949..1021466	1021237	518	17.2943	2.5985e-67
1885736..1886369	1886141	634	17.2413	6.50405e-67
1668550..1669039	1668780	490	17.1623	2.54289e-66
982847..983525	983077	679	17.1234	4.96355e-66
1666264..1666882	1666653	619	17.1101	6.2425e-66
1571574..1572031	1571804	458	17.1065	6.63235e-66
1484183..1484720	1484491	538	16.9848	5.31806e-65
1629472..1629916	1629687	445	16.9787	5.90083e-65
1762360..1762885	1762656	526	16.915	1.74555e-64
1572935..1573424	1573165	490	16.9142	1.76647e-64
71491..72124	71895	634	16.8436	5.84392e-64
872379..872927	872609	549	16.7876	1.50369e-63
1662..2347	1891	686	16.7811	1.677e-63
1667333..1667846	1667561	514	16.6124	2.83177e-62
873333..873870	873562	538	16.562	6.56013e-62
1891535..1892006	1891764	472	16.4868	2.28155e-61
1331842..1332465	1332049	624	16.3564	1.95681e-60
1568932..1569414	1569162	483	16.2538	1.05042e-59
328994..329532	329303	539	16.1826	3.34447e-59
1850975..1851515	1851286	541	16.1635	4.55834e-59
395140..395610	395383	471	16.1574	5.03654e-59
553694..554295	553924	602	15.8538	6.62057e-57
751723..752386	752157	664	15.7827	2.04793e-56
1134913..1135395	1135166	483	15.7727	2.3959e-56
368070..368534	368305	465	15.764	2.75079e-56
1089141..1089800	1089371	660	15.7549	3.1779e-56
1331210..1331681	1331440	472	15.7469	3.60875e-56
1605619..1606097	1605849	479	15.6369	2.04059e-55
2083782..2084367	2084009	586	15.5055	1.59204e-54
1838271..1838799	1838570	529	15.3985	8.3786e-54
521528..522164	521937	637	15.3676	1.35002e-53
647862..648546	648319	685	15.254	7.74354e-53
733821..734291	734051	471	15.1914	2.01706e-52
264856..265339	265110	484	15.1189	6.07897e-52
1837757..1838268	1837986	512	15.1116	6.79279e-52
1238231..1238706	1238461	476	15.0186	2.77441e-51
1795787..1796473	1796017	687	14.9899	4.27548e-51
85097..85592	85363	496	14.9514	7.62729e-51
2000253..2000756	2000483	504	14.9437	8.5589e-51
353333..353975	353752	643	14.9298	1.05396e-50
189938..190581	190168	644	14.92	1.22116e-50
418244..418769	418544	526	14.905	1.52946e-50
2032925..2033611	2033155	687	14.8207	5.38292e-50
1300412..1301007	1300778	596	14.7887	8.66854e-50
334681..335148	334921	468	14.7216	2.34115e-49
1054768..1055230	1054997	463	14.643	7.47001e-49
246992..247462	247221	471	14.5405	3.35347e-48
409539..410008	409781	470	14.4877	7.24816e-48
56662..57268	56891	607	14.4178	2.00034e-47
939422..940076	939652	655	14.3976	2.67798e-47
543398..543921	543628	524	14.3139	8.95433e-47
1889822..1890294	1890052	473	14.2125	3.83358e-46
53820..54286	54050	467	14.1966	4.80864e-46
1199802..1200384	1200032	583	14.0833	2.4045e-45
1825553..1826082	1825783	530	14.0304	5.07564e-45
451524..451993	451754	470	13.9296	2.0946e-44
1086645..1087259	1086875	615	13.8774	4.34449e-44
1813268..1813795	1813566	528	13.7908	1.44774e-43
981851..982348	982081	498	13.7754	1.79228e-43
757118..757641	757412	524	13.7102	4.40789e-43
1081120..1081582	1081353	463	13.6494	1.01795e-42
206561..207069	206840	509	13.6299	1.32903e-42
345641..346192	345963	552	13.6032	1.91544e-42
444862..445329	445092	468	13.4985	7.98173e-42
1383095..1383603	1383374	509	13.4685	1.19893e-41
669929..670417	670190	489	13.4656	1.24614e-41
1149495..1150014	1149724	520	13.3842	3.73873e-41
721253..721751	721482	499	13.3148	9.49954e-41
745399..746083	745629	685	13.2973	1.19978e-40
1600296..1600802	1600526	507	13.259	2.00226e-40
1648236..1648739	1648466	504	13.2361	2.7143e-40
137368..137884	137658	517	13.2211	3.3147e-40
9211..9845	9441	635	13.1906	4.97284e-40
2110412..2111097	2110868	686	13.1763	6.0068e-40
1037991..1038673	1038221	683	13.118	1.29932e-39
962384..962939	962710	556	13.061	2.75067e-39
1761738..1762249	1761968	512	13.0525	3.0751e-39
248801..249350	249031	550	13.0366	3.79029e-39
356079..356543	356308	465	12.9727	8.7421e-39
1428758..1429278	1428988	521	12.9382	1.36916e-38
2068540..2069222	2068770	683	12.9176	1.78996e-38
1370202..1370666	1370441	465	12.9142	1.87159e-38
436867..437436	437097	570	12.9065	2.06949e-38
52488..52980	52718	493	12.8947	2.41123e-38
1525150..1525837	1525608	688	12.8303	5.54606e-38
61019..61478	61249	460	12.806	7.58408e-38
1114488..1115015	1114786	528	12.8019	8.00184e-38
111699..112227	111926	529	12.8016	8.02658e-38
1482769..1483245	1483016	477	12.7957	8.66776e-38
106677..107353	106907	677	12.7805	1.05407e-37
1787261..1787874	1787491	614	12.7551	1.46012e-37
8456..8969	8740	514	12.7473	1.61268e-37
1517886..1518375	1518146	490	12.6249	7.69607e-37
357398..358024	357796	627	12.6191	8.28009e-37
1028552..1029066	1028782	515	12.6165	8.5611e-37
754822..755335	755051	514	12.5133	3.15778e-36
70385..70925	70615	541	12.4093	1.16325e-35
1275484..1276101	1275872	618	12.3771	1.73809e-35
595090..595593	595320	504	12.3459	2.56167e-35
646587..647094	646817	508	12.3359	2.90085e-35
1587787..1588363	1588134	577	12.2453	8.89786e-35
386878..387405	387108	528	12.2055	1.45266e-34
396800..397292	397030	493	12.1924	1.70537e-34
138521..139203	138751	683	12.1417	3.17607e-34
1593726..1594195	1593955	470	12.137	3.36431e-34
1971323..1971779	1971555	457	12.0623	8.34772e-34
2087290..2087783	2087556	494	12.0446	1.03558e-33
933053..933591	933362	539	12.0117	1.54214e-33
1547447..1548060	1547677	614	12.0048	1.67732e-33
1852690..1853340	1853111	651	12.0009	1.7568e-33
1234978..1235654	1235425	677	11.9571	2.98073e-33
48040..48531	48302	492	11.9378	3.76024e-33
88807..89304	89037	498	11.8974	6.10426e-33
552100..552772	552329	673	11.8838	7.18419e-33
784155..784576	784385	422	11.8746	8.0159e-33
1715100..1715588	1715330	489	11.8464	1.12313e-32
153000..153489	153230	490	11.8276	1.40448e-32
432800..433486	433030	687	11.7466	3.67547e-32
1705441..1706034	1705671	594	11.7403	3.96081e-32
1521982..1522538	1522212	557	11.7252	4.73295e-32
4139..4576	4370	438	11.7128	5.48006e-32
1342881..1343354	1343111	474	11.7127	5.48403e-32
1614311..1614797	1614541	487	11.6446	1.22273e-31
934433..934975	934747	543	11.5137	5.62608e-31
222842..223290	223061	449	11.4774	8.56986e-31
267531..268048	267761	518	11.4694	9.3976e-31
1445750..1446262	1446033	513	11.4671	9.64571e-31
1020242..1020845	1020472	604	11.4604	1.04233e-30
1682773..1683459	1683230	687	11.4377	1.35496e-30
366876..367333	367105	458	11.4146	1.76693e-30
337386..337843	337616	458	11.3642	3.15373e-30
787406..787864	787639	459	11.3516	3.642e-30
243640..244211	243982	572	11.2954	6.91011e-30
1325911..1326443	1326215	533	11.2746	8.75994e-30
350804..351278	351013	475	11.2482	1.18156e-29
618443..619118	618672	676	11.2177	1.66834e-29
1500988..1501552	1501324	565	11.2073	1.87759e-29
1802788..1803475	1803018	688	11.2035	1.95881e-29
2003324..2003797	2003554	474	11.1618	3.13475e-29
868291..868811	868584	521	11.1464	3.72869e-29
129963..130649	130420	687	11.0701	8.75907e-29
1186406..1187092	1186636	687	10.9937	2.04864e-28
1818712..1819308	1818942	597	10.9171	4.77547e-28
69058..69517	69287	460	10.9081	5.26977e-28
233257..233739	233486	483	10.9	5.76338e-28
904369..904852	904599	484	10.8429	1.07771e-27
1126753..1127261	1127032	509	10.7896	1.92669e-27
731429..731915	731659	487	10.7883	1.95447e-27
175457..176062	175687	606	10.7289	3.72325e-27
1486571..1487131	1486801	561	10.6755	6.62719e-27
1906737..1907258	1906967	522	10.6352	1.02175e-26
827329..827790	827561	462	10.6251	1.13877e-26
1170412..1171098	1170869	687	10.569	2.07506e-26
843986..844667	844443	682	10.5497	2.54892e-26
2050459..2051004	2050775	546	10.5393	2.84696e-26
410171..410745	410516	575	10.5272	3.23579e-26
1180367..1180837	1180608	471	10.526	3.27945e-26
51036..51520	51265	485	10.5218	3.4278e-26
1708576..1709047	1708818	472	10.5055	4.07244e-26
1608149..1608673	1608445	525	10.4716	5.8347e-26
1819849..1820355	1820139	507	10.4612	6.51235e-26
1618904..1619580	1619351	677	10.4168	1.03903e-25
1263559..1264037	1263810	479	10.3956	1.29796e-25
855002..855638	855410	637	10.3623	1.84062e-25
1008209..1008717	1008488	509	10.276	4.52219e-25
814941..815519	815171	579	10.2714	4.74308e-25
1277580..1278034	1277805	455	10.2674	4.9395e-25
652000..652500	652271	501	10.2483	6.02018e-25
389607..390102	389873	496	10.2404	6.53743e-25
58989..59674	59447	686	10.2016	9.75199e-25
804994..805641	805449	648	10.1609	1.48138e-24
1583945..1584472	1584243	528	10.1414	1.80921e-24
280979..281451	281224	473	10.1208	2.23438e-24
1467278..1467804	1467508	527	10.1196	2.2602e-24
126735..127419	126965	685	10.1099	2.4969e-24
957823..958307	958078	485	9.90951	1.89246e-23
905928..906494	906158	567	9.87605	2.64385e-23
1229703..1230224	1229995	522	9.78303	6.65794e-23
1544629..1545087	1544859	459	9.78203	6.72411e-23
704963..705473	705193	511	9.76148	8.23673e-23
1548965..1549591	1549195	627	9.71915	1.24928e-22
260342..260826	260572	485	9.71264	1.3317e-22
24328..24974	24555	647	9.69611	1.56613e-22
634040..634683	634454	644	9.69268	1.61964e-22
2015911..2016381	2016152	471	9.68831	1.69038e-22
217064..217575	217294	512	9.6869	1.7139e-22
2108961..2109630	2109191	670	9.62247	3.21333e-22
1022699..1023210	1022928	512	9.62137	3.24814e-22
614144..614608	614368	465	9.5457	6.75934e-22
1253104..1253668	1253440	565	9.4805	1.26535e-21
822002..822689	822232	688	9.46439	1.47634e-21
1441326..1441871	1441556	546	9.44997	1.69462e-21
1706450..1706956	1706680	507	9.43965	1.87018e-21
1217753..1218334	1217983	582	9.39968	2.73658e-21
407819..408281	408047	463	9.39264	2.92562e-21
1472122..1472737	1472509	616	9.38632	3.10655e-21
295288..295765	295518	478	9.34163	4.74333e-21
76128..76566	76337	439	9.32133	5.74473e-21
997699..998378	997929	680	9.26519	9.73626e-21
6151..6674	6381	524	9.1229	3.65702e-20
1256937..1257408	1257179	472	9.10292	4.3969e-20
292672..293148	292920	477	9.1024	4.4179e-20
183077..183571	183342	495	9.09586	4.69204e-20
1041694..1042148	1041923	455	9.09485	4.73596e-20
743576..744081	743854	506	9.08562	5.1554e-20
763467..763981	763752	515	9.05999	6.523e-20
1654532..1655021	1654759	490	9.04122	7.74687e-20
466108..466715	466338	608	9.00575	1.07101e-19
922220..922748	922447	529	8.99037	1.23204e-19
1505650..1506159	1505930	510	8.94282	1.89682e-19
1880477..1880954	1880727	478	8.88128	3.30484e-19
406968..407656	407198	689	8.82323	5.56033e-19
1880997..1881514	1881285	518	8.8001	6.83448e-19
271145..271626	271374	482	8.79846	6.9352e-19
1083896..1084467	1084126	572	8.76814	9.08246e-19
44752..45292	45093	541	8.76449	9.38094e-19
538867..539432	539203	566	8.75856	9.88788e-19
285173..285678	285403	506	8.74639	1.10146e-18
1814543..1815002	1814767	460	8.69417	1.74683e-18
779373..780029	779800	657	8.68646	1.86951e-18
443213..443711	443482	499	8.68119	1.95829e-18
1811626..1812115	1811856	490	8.67723	2.02763e-18
303641..304209	303984	569	8.59242	4.25771e-18
1148336..1148913	1148566	578	8.58598	4.50321e-18
1515128..1515621	1515357	494	8.56817	5.25722e-18
1848378..1848849	1848608	472	8.52491	7.64665e-18
122088..122599	122316	512	8.47747	1.15072e-17
1497236..1497716	1497487	481	8.46957	1.23147e-17
2004490..2005016	2004788	527	8.45358	1.41247e-17
1926102..1926500	1926319	399	8.40961	2.05691e-17
44148..44631	44378	484	8.3841	2.55576e-17
1786153..1786712	1786483	560	8.37535	2.75296e-17
415294..415790	415561	497	8.34926	3.43463e-17
1947106..1947584	1947336	479	8.32796	4.11229e-17
1798542..1799002	1798774	461	8.28323	5.99417e-17
914759..915276	915048	518	8.28059	6.12853e-17
1935819..1936319	1936048	501	8.2663	6.90917e-17
753093..753626	753397	534	8.20447	1.15805e-16
225415..225947	225645	533	8.16985	1.54386e-16
115125..115603	115374	479	8.1222	2.2891e-16
973755..974425	973985	671	8.09847	2.78282e-16
862979..863475	863207	497	8.08405	3.13252e-16
1726497..1727098	1726869	602	8.0462	4.27033e-16
2008018..2008702	2008476	685	8.02908	4.91049e-16
420784..421248	421012	465	7.99254	6.60923e-16
1529395..1530061	1529625	667	7.98114	7.24964e-16
915996..916420	916214	425	7.96739	8.103e-16
1632265..1632931	1632702	667	7.95502	8.9552e-16
1655486..1656158	1655930	673	7.90326	1.35852e-15
1754032..1754523	1754294	492	7.88151	1.61728e-15
1298962..1299435	1299206	474	7.87656	1.68254e-15
1193431..1193961	1193661	531	7.85748	1.95975e-15
1387257..1387850	1387486	594	7.84931	2.09173e-15
1984361..1984800	1984629	440	7.83952	2.26135e-15
2078699..2079237	2078911	539	7.80129	3.06393e-15
339667..340142	339897	476	7.75521	4.40984e-15
1470643..1471137	1470867	495	7.74467	4.79167e-15
1262876..1263385	1263158	510	7.73631	5.1173e-15
1153216..1153737	1153445	522	7.72927	5.40822e-15
3530..4193	3738	664	7.71154	6.21562e-15
956258..956792	956563	535	7.70286	6.65263e-15
105699..106108	105929	410	7.68126	7.87645e-15
1015489..1016096	1015710	608	7.67136	8.50892e-15
81029..81464	81249	436	7.61289	1.34013e-14
1729049..1729621	1729396	573	7.5951	1.53779e-14
1209161..1209827	1209387	667	7.561	1.99998e-14
342310..342998	342540	689	7.5551	2.09269e-14
2064481..2064942	2064713	462	7.53363	2.4675e-14
1650706..1651267	1650936	562	7.53078	2.52193e-14
717594..718085	717856	492	7.508	3.00192e-14
694526..694990	694761	465	7.48395	3.60601e-14
1987996..1988655	1988226	660	7.47767	3.78247e-14
505885..506563	506115	679	7.43523	5.2192e-14
968077..968561	968307	485	7.33817	1.08268e-13
1789092..1789580	1789388	489	7.32035	1.23663e-13
935169..935756	935399	588	7.30077	1.43059e-13
126..463	277	338	7.2503	2.07924e-13
1116607..1117074	1116845	468	7.23143	2.38961e-13
1642145..1642768	1642539	624	7.2194	2.6108e-13
1344263..1344868	1344640	606	7.19062	3.22482e-13
2031925..2032383	2032154	459	7.18577	3.34142e-13
1351102..1351610	1351381	509	7.1811	3.45753e-13
681806..682482	682258	677	7.17974	3.49217e-13
204780..205260	205033	481	7.16596	3.86208e-13
2013065..2013547	2013295	483	7.15754	4.1069e-13
2098058..2098599	2098288	542	7.14405	4.53113e-13
795950..796414	796225	465	7.12307	5.27746e-13
1287430..1287865	1287655	436	7.1103	5.78971e-13
1725231..1725726	1725438	496	7.10845	5.86748e-13
547644..548110	547882	467	7.09952	6.25972e-13
1138708..1139150	1138942	443	7.08153	7.12871e-13
977006..977649	977236	644	7.0802	7.19726e-13
855820..856381	856152	562	7.07918	7.2506e-13
1258392..1258891	1258662	500	7.07799	7.31324e-13
944515..945015	944786	501	7.06782	7.86911e-13
40817..41492	41047	676	7.06416	8.07946e-13
114182..114669	114440	488	7.01286	1.16744e-12
441600..442159	441939	560	6.98541	1.42009e-12
1510233..1510848	1510442	616	6.97086	1.57501e-12
1324209..1324703	1324439	495	6.9563	1.74666e-12
1216585..1217054	1216815	470	6.9157	2.32777e-12
1390519..1390972	1390762	454	6.89799	2.63726e-12
1241250..1241760	1241480	511	6.89484	2.69634e-12
1420766..1421266	1421045	501	6.86314	3.36816e-12
132230..132737	132453	508	6.84803	3.74375e-12
1046150..1046595	1046380	446	6.84244	3.89286e-12
2060591..2061131	2060908	541	6.84202	3.90414e-12
2062059..2062736	2062289	678	6.83725	4.03637e-12
180898..181369	181141	472	6.83281	4.16323e-12
58300..58759	58530	460	6.79561	5.39274e-12
7848..8323	8106	476	6.79169	5.54142e-12
1410657..1411189	1410960	533	6.757	7.04372e-12
1611650..1612119	1611874	470	6.74711	7.54114e-12
993258..993773	993545	516	6.72339	8.8775e-12
1464755..1465221	1464985	467	6.66888	1.28877e-11
1433243..1433867	1433638	625	6.57212	2.48018e-11
1846771..1847301	1846994	531	6.56046	2.68215e-11
723239..723911	723469	673	6.55969	2.69602e-11
1236526..1236997	1236753	472	6.53716	3.13487e-11
1793773..1794302	1794083	530	6.504	3.91048e-11
1452739..1453222	1453017	484	6.49415	4.17513e-11
1317734..1318254	1317963	521	6.44959	5.6075e-11
996886..997355	997104	470	6.44061	5.94965e-11
643233..643833	643604	601	6.42845	6.44553e-11
1817444..1818130	1817901	687	6.42617	6.54302e-11
812893..813337	813128	445	6.42284	6.68766e-11
1381408..1381935	1381706	528	6.40902	7.32307e-11
1348771..1349333	1349112	563	6.38367	8.64478e-11
1061523..1062137	1061752	615	6.37651	9.05858e-11
314464..315110	314693	647	6.34354	1.1227e-10
1782277..1782737	1782517	461	6.33806	1.16339e-10
716827..717419	717039	593	6.29685	1.5188e-10
64109..64576	64350	468	6.28751	1.61301e-10
67925..68430	68155	506	6.28566	1.63236e-10
1630157..1630827	1630387	671	6.2787	1.70706e-10
7686..8126	7849	441	6.26744	1.8352e-10
1967826..1968329	1968031	504	6.26559	1.85708e-10
1533468..1533937	1533709	470	6.23117	2.31487e-10
1721410..1721836	1721609	427	6.2216	2.46048e-10
859710..860243	859940	534	6.18788	3.04886e-10
558103..558689	558460	587	6.18388	3.12731e-10
1121143..1121646	1121417	504	6.14008	4.12403e-10
100815..101330	101045	516	6.13613	4.22771e-10
942514..943201	942972	688	6.13572	4.23874e-10
899297..899785	899557	489	6.12401	4.56246e-10
1480423..1481110	1480652	688	6.113	4.88883e-10
102676..103136	102900	461	6.11029	4.97264e-10
1191457..1191945	1191716	489	6.09803	5.36911e-10
557196..557626	557461	431	6.07975	6.01847e-10
1276353..1276994	1276581	642	6.07005	6.39343e-10
1809800..1810266	1810037	467	6.06871	6.44715e-10
2070143..2070645	2070441	503	6.0647	6.61002e-10
157733..158327	157933	595	6.04457	7.49032e-10
1071219..1071903	1071449	685	5.97691	1.13707e-09
1077116..1077640	1077432	525	5.95639	1.28934e-09
1431986..1432568	1432216	583	5.92618	1.55028e-09
590653..591027	590858	375	5.89426	1.88187e-09
1473237..1473764	1473535	528	5.86822	2.20255e-09
1358252..1358798	1358569	547	5.86149	2.2936e-09
2106900..2107403	2107130	504	5.84548	2.52556e-09
921111..921750	921333	640	5.82969	2.77644e-09
1752768..1753456	1752998	689	5.81775	2.98227e-09
187520..187933	187734	414	5.80192	3.27789e-09
531762..532214	532012	453	5.78139	3.7042e-09
2027871..2028304	2028095	434	5.7552	4.32689e-09
1185078..1185684	1185463	607	5.75055	4.44768e-09
1392369..1392783	1392600	415	5.74891	4.49094e-09
1203688..1204150	1203921	463	5.64957	8.04248e-09
89943..90400	90173	458	5.62513	9.26863e-09
434758..435247	435018	490	5.59102	1.1287e-08
1165191..1165760	1165536	570	5.56901	1.28099e-08
963698..964355	963928	658	5.5522	1.4105e-08
1553712..1554286	1553942	575	5.53839	1.52636e-08
1269222..1269770	1269541	549	5.52683	1.63033e-08
166362..166812	166578	451	5.47095	2.2381e-08
2073221..2073711	2073510	491	5.42211	2.94495e-08
1493608..1494288	1494059	681	5.40749	3.19577e-08
1622699..1623180	1622976	482	5.3958	3.4109e-08
1307130..1307596	1307354	467	5.34122	4.61604e-08
279394..280021	279793	628	5.3069	5.57531e-08
1532061..1532704	1532477	644	5.30578	5.60968e-08
1518739..1519221	1518908	483	5.28493	6.28761e-08
1824590..1825045	1824820	456	5.2848	6.29194e-08
860835..861321	861094	487	5.27438	6.66038e-08
1029725..1030231	1030002	507	5.27324	6.70164e-08
281642..282128	281899	487	5.26988	6.82564e-08
392970..393421	393171	452	5.26765	6.90906e-08
608932..609349	609169	418	5.26391	7.05101e-08
886179..886728	886499	550	5.2637	7.05919e-08
287445..288131	287673	687	5.26308	7.08298e-08
21122..21580	21341	459	5.22754	8.58919e-08
1636960..1637461	1637190	502	5.18366	1.08786e-07
809522..809999	809736	478	5.15197	1.28883e-07
28364..28980	28538	617	5.14072	1.36844e-07
2072088..2072650	2072301	563	5.12721	1.47033e-07
628549..628920	628728	372	5.12462	1.49066e-07
330947..331398	331131	452	5.10686	1.63778e-07
1111128..1111577	1111361	450	5.08005	1.88672e-07
1855316..1855801	1855488	486	5.07882	1.8989e-07
280028..280529	280300	502	5.05183	2.18804e-07
1598063..1598700	1598285	638	5.04975	2.21196e-07
1413471..1414067	1413663	597	5.04127	2.31223e-07
524408..524793	524637	386	5.03557	2.38213e-07
1698348..1698877	1698648	530	5.03501	2.38909e-07
1048518..1048984	1048755	467	5.0286	2.47032e-07
2005361..2005866	2005638	506	4.98132	3.15757e-07
322625..323001	322825	377	4.96789	3.38431e-07
844951..845462	845233	512	4.95333	3.64777e-07
965821..966280	966048	460	4.92832	4.14694e-07
604182..604785	604385	604	4.92734	4.16777e-07
2010270..2010739	2010500	470	4.91959	4.33629e-07
1257693..1258272	1257923	580	4.91655	4.4042e-07
709878..710343	710107	466	4.88555	5.15708e-07
1105804..1106186	1106034	383	4.8851	5.16882e-07
1582730..1583183	1582958	454	4.86893	5.61018e-07
230394..230808	230627	415	4.86728	5.65726e-07
592010..592659	592431	650	4.86153	5.82416e-07
1286054..1286513	1286284	460	4.85732	5.94913e-07
1555547..1556007	1555777	461	4.82475	7.00884e-07
715364..715753	715592	390	4.81678	7.29457e-07
713267..713833	713490	567	4.80296	7.81673e-07
1804744..1805334	1804908	591	4.79847	7.99396e-07
1919788..1920274	1920018	487	4.79571	8.10514e-07
2002612..2003030	2002858	419	4.72648	1.14223e-06
1123670..1124103	1123935	434	4.72423	1.15496e-06
332029..332541	332312	513	4.68458	1.40269e-06
2045778..2046182	2045967	405	4.66829	1.51861e-06
741262..741747	741539	486	4.64928	1.66547e-06
184309..184733	184558	425	4.63915	1.74924e-06
831360..831753	831569	394	4.6185	1.93264e-06
98910..99505	99280	596	4.61683	1.94819e-06
1400702..1401184	1400975	483	4.60406	2.0717e-06
1924646..1925075	1924870	430	4.60298	2.0824e-06
1777857..1778334	1778084	478	4.58155	2.30773e-06
136318..136728	136525	411	4.57725	2.3556e-06
1267904..1268484	1268115	581	4.54994	2.68311e-06
1093275..1093747	1093524	473	4.54124	2.79615e-06
479761..480321	479893	561	4.53897	2.82643e-06
464889..465387	465188	499	4.53822	2.83658e-06
898058..898702	898245	645	4.53205	2.92069e-06
315468..316129	315903	662	4.52535	3.0148e-06
1961055..1961742	1961284	688	4.50542	3.31206e-06
1296370..1296739	1296554	370	4.49335	3.50565e-06
1923126..1923812	1923355	687	4.47943	3.74219e-06
839071..839583	839268	513	4.4444	4.4069e-06
492084..492622	492393	539	4.44406	4.41391e-06
875022..875440	875231	419	4.43072	4.69602e-06
545819..546369	546140	551	4.42968	4.71866e-06
196260..196732	196462	473	4.39428	5.55701e-06
612431..613095	612868	665	4.39379	5.56955e-06
866626..866993	866785	368	4.38729	5.73868e-06
13455..13864	13623	410	4.38521	5.79377e-06
1968852..1969538	1969082	687	4.30159	8.47901e-06
551307..551799	551508	493	4.28315	9.21332e-06
964681..965340	965112	660	4.28034	9.33024e-06
967447..967913	967677	467	4.27407	9.59685e-06
937620..938016	937850	397	4.235	1.14278e-05
1451048..1451723	1451495	676	4.2212	1.21504e-05
615551..616168	615944	618	4.21713	1.23716e-05
1361333..1361686	1361502	354	4.18995	1.39507e-05
958588..959078	958862	491	4.17595	1.4837e-05
794566..795028	794796	463	4.17468	1.49204e-05
245455..245957	245770	503	4.16905	1.52937e-05
1943789..1944266	1944037	478	4.1623	1.57532e-05
224358..224822	224600	465	4.15879	1.59969e-05
1697037..1697462	1697262	426	4.1293	1.81933e-05
1945061..1945747	1945290	687	4.11413	1.94319e-05
1155951..1156583	1156169	633	4.08389	2.2144e-05
397609..398109	397889	501	4.07389	2.31172e-05
1994506..1994907	1994710	402	4.07216	2.32899e-05
1985924..1986561	1986381	638	4.01827	2.93133e-05
1057847..1058299	1058077	453	4.01404	2.98437e-05
62916..63374	63105	459	3.96284	3.70315e-05
568960..569579	569414	620	3.95169	3.88014e-05
1144086..1144471	1144283	386	3.9501	3.90593e-05
740548..741033	740804	486	3.90844	4.64462e-05
1901921..1902341	1902150	421	3.90584	4.69487e-05
14920..15416	15150	497	3.90317	4.74699e-05
1359943..1360427	1360165	485	3.87678	5.29238e-05
719384..720028	719572	645	3.86574	5.53774e-05
678825..679161	679004	337	3.86559	5.54109e-05
807001..807527	807301	527	3.86446	5.56681e-05
1875694..1876169	1875962	476	3.85547	5.77546e-05
318310..318806	318578	497	3.84698	5.97922e-05
1271442..1272006	1271671	565	3.8148	6.81466e-05
1751577..1752005	1751844	429	3.81065	6.93001e-05
1656792..1657294	1657065	503	3.77141	8.11654e-05
1374308..1374698	1374470	391	3.76163	8.44057e-05
116304..116682	116531	379	3.76114	8.45691e-05
340394..341019	340818	626	3.7491	8.87363e-05
2054243..2054789	2054562	547	3.70479	0.000105784
802893..803359	803123	467	3.70465	0.00010584
1562223..1562659	1562383	437	3.70021	0.000107709
1934702..1935152	1934965	451	3.68819	0.000112927
1459..1937	1621	479	3.68185	0.000115772
1435480..1435865	1435712	386	3.67735	0.000117833
1860966..1861513	1861189	548	3.66245	0.000124905
818824..819356	819050	533	3.65505	0.000128568
1357339..1357705	1357519	367	3.62606	0.000143891
846879..847339	847092	461	3.62141	0.000146499
1808988..1809474	1809185	487	3.60496	0.0001561
701070..701461	701235	392	3.57862	0.000172705
2038485..2038998	2038642	514	3.57812	0.000173035
377292..377786	377522	495	3.57277	0.000176613
1690645..1691086	1690892	442	3.56917	0.000179056
1727402..1727947	1727767	546	3.56521	0.000181782
936031..936524	936232	494	3.55937	0.000185875
1806795..1807236	1807039	442	3.55001	0.000192608
95227..95689	95429	463	3.54175	0.000198744
2016714..2017360	2017172	647	3.49859	0.000233865
1419052..1419423	1419263	372	3.49031	0.00024123
627285..627667	627432	383	3.47956	0.000251115
485245..485549	485420	305	3.46742	0.000262738
424151..424553	424340	403	3.45926	0.000270832
1458485..1458836	1458681	352	3.44192	0.0002888
323537..324103	323881	567	3.42163	0.000311235
1222089..1222556	1222319	468	3.42042	0.000312622
1909100..1909449	1909313	350	3.41526	0.000318611
1592571..1592899	1592769	329	3.4132	0.000321026
1304746..1305116	1304923	371	3.40335	0.000332826
1652232..1652597	1652417	366	3.39167	0.000347344
1356403..1356893	1356633	491	3.38225	0.00035947
198025..198485	198255	461	3.35664	0.000394474
369110..369495	369312	386	3.34412	0.000412721
1270416..1271099	1270873	684	3.31948	0.000450929
1923908..1924461	1924241	554	3.31499	0.000458236
1150793..1151159	1150959	367	3.29105	0.000499075
579615..579998	579810	384	3.28421	0.000511346
1289321..1289634	1289476	314	3.27285	0.000532354
1541578..1541975	1541776	398	3.27077	0.000536268
850360..850726	850505	367	3.24601	0.000585183
2065375..2065822	2065555	448	3.24465	0.00058797
706819..707286	707089	468	3.2286	0.000621992
1536282..1536677	1536466	396	3.21961	0.000641822
840451..840893	840731	443	3.2184	0.000644541
1857127..1857409	1857302	283	3.15575	0.000800431
1584554..1585136	1584934	583	3.13681	0.000853992
1227911..1228324	1228150	414	3.12494	0.000889202
1350035..1350512	1350257	478	3.11923	0.000906635
1037005..1037441	1037234	437	3.09398	0.000987461
1802147..1802477	1802298	331	3.075	0.00105253
594167..594528	594345	362	3.00434	0.0013308
686355..686613	686498	259	3.00309	0.00133628
1917959..1918593	1918401	635	2.97706	0.00145513
878444..878787	878623	344	2.97471	0.00146634
1386540..1386891	1386731	352	2.96971	0.00149042
523700..524131	524003	432	2.93586	0.00166313
1461953..1462267	1462106	315	2.86167	0.00210705
1339500..1339819	1339626	320	2.85978	0.00211969
2044060..2044631	2044476	572	2.85037	0.00218339
1052524..1052915	1052752	392	2.84518	0.00221929
1026150..1026804	1026596	655	2.84178	0.00224311
1226757..1227068	1226930	312	2.82929	0.00233259
523320..523700	523518	381	2.77758	0.00273827
212329..212796	212569	468	2.75213	0.00296042
890907..891320	891075	414	2.72998	0.00316686
174031..174305	174186	275	2.69526	0.00351668
969926..970282	970088	357	2.64172	0.00412428
525774..526062	525946	289	2.63586	0.00419623
1395105..1395468	1395261	364	2.63088	0.00425826
1735187..1735600	1735394	414	2.62787	0.00429607
1638131..1638580	1638331	450	2.61997	0.00439683
1002307..1002632	1002493	326	2.57017	0.00508246
378326..378727	378507	402	2.52856	0.00572659
869989..870295	870167	307	2.52749	0.00574413
1062727..1063134	1062878	408	2.49578	0.00628401
1537435..1537708	1537623	274	2.48845	0.0064151
2092814..2093149	2093001	336	2.47034	0.00674932
561918..562221	562058	304	2.46037	0.00693972
244647..245100	244845	454	2.45673	0.00701045
1051290..1051644	1051457	355	2.45127	0.00711775
1131202..1131785	1131327	584	2.44271	0.00728866
123898..124343	124135	446	2.38776	0.00847574
1586367..1586825	1586608	459	2.38307	0.00858457
689986..690302	690153	317	2.37957	0.0086664
724734..725015	724871	282	2.3414	0.00960567

## Sheet: Wcw_1456 specific peaks
Wcw_1456 specific peaks
Region	Center of peak	Length	Peak shape score	P-value
1040673..1041159	1040930	487	17.0822	1.00702e-65
1329724..1330312	1329932	589	16.6333	1.99889e-62
1839002..1839582	1839231	581	16.5192	1.33459e-61
1119823..1120330	1120053	508	16.5035	1.73194e-61
1836800..1837435	1837209	636	16.4544	3.89901e-61
131438..131930	131704	493	15.5253	1.16951e-54
632321..632819	632595	499	14.5999	1.40536e-48
1576768..1577453	1576998	686	13.8495	6.405e-44
983525..984154	983925	630	13.5347	4.87975e-42
1094770..1095446	1095000	677	13.3816	3.87482e-41
239731..240189	239956	459	13.2579	2.03126e-40
1574964..1575632	1575194	669	13.21	3.84238e-40
1234068..1234582	1234295	515	12.8515	4.2175e-38
984323..984845	984552	523	12.5926	1.15918e-36
1612916..1613333	1613146	418	12.4655	5.7544e-36
2082236..2082740	2082466	505	12.3474	2.51656e-35
388976..389524	389295	549	12.2615	7.28778e-35
1574409..1574899	1574638	491	12.137	3.36348e-34
633532..634040	633762	509	11.8393	1.22246e-32
1575776..1576327	1576122	552	11.596	2.15776e-31
650018..650536	650248	519	11.4761	8.70055e-31
1259831..1260342	1260061	512	11.2604	1.02948e-29
127591..128073	127821	483	11.2296	1.45924e-29
345049..345592	345369	544	11.2169	1.68364e-29
1828843..1829290	1829073	448	11.2089	1.8445e-29
1431201..1431680	1431452	480	11.1062	5.85286e-29
1570612..1571069	1570840	458	11.0163	1.59515e-28
1578225..1578757	1578451	533	10.8524	9.71351e-28
1578757..1579273	1579046	517	10.8431	1.07471e-27
1672436..1673114	1672885	679	10.7799	2.14161e-27
1548125..1548592	1548355	468	10.7664	2.47901e-27
335353..335905	335677	553	10.7588	2.69235e-27
47524..47993	47754	470	10.6287	1.09619e-26
1184142..1184652	1184423	511	10.6208	1.19282e-26
928626..929243	929014	618	10.4996	4.33763e-26
1550353..1550815	1550583	463	10.4837	5.13321e-26
931320..931785	931549	466	10.3588	1.90815e-25
1177414..1177915	1177644	502	10.1669	1.39336e-24
1706956..1707447	1707218	492	10.1527	1.61144e-24
2063449..2063962	2063679	514	10.0699	3.7536e-24
1511889..1512390	1512161	502	10.0069	7.10677e-24
1501783..1502321	1502013	539	9.9184	1.73126e-23
421393..421932	421704	540	9.78267	6.68198e-23
659581..660040	659812	460	9.66208	2.1844e-22
112427..113066	112838	640	9.54096	7.07553e-22
1325240..1325775	1325469	536	9.52937	7.91179e-22
446219..446704	446475	486	9.48758	1.18226e-21
711356..711816	711587	461	9.47516	1.33172e-21
85877..86402	86107	526	9.37144	3.5774e-21
760120..760657	760350	538	8.85818	4.06667e-19
759001..759687	759229	687	8.82018	5.71399e-19
1299540..1300220	1299770	681	8.78585	7.75956e-19
1030812..1031301	1031079	490	8.73552	1.21273e-18
748239..748767	748538	529	8.59094	4.31287e-18
1566738..1567208	1566968	471	8.50659	8.95579e-18
398681..399365	399136	685	8.42619	1.78558e-17
1580155..1580633	1580383	479	8.33652	3.82535e-17
652742..653425	652970	684	8.28886	5.71705e-17
1712003..1712640	1712412	638	8.13257	2.10144e-16
1032735..1033308	1032965	574	8.09766	2.80139e-16
1229017..1229703	1229247	687	8.08401	3.13364e-16
370195..370800	370572	606	8.01983	5.2944e-16
1879896..1880437	1880126	542	7.96306	8.39164e-16
1615147..1615641	1615426	495	7.93043	1.09198e-15
943624..944293	943854	670	7.89572	1.44323e-15
1341902..1342453	1342132	552	7.8867	1.55144e-15
1579652..1580030	1579818	379	7.76355	4.12935e-15
225987..226484	226217	498	7.75461	4.43075e-15
1043547..1044146	1043918	600	7.71367	6.11239e-15
1380283..1380965	1380513	683	7.58916	1.60998e-14
1800202..1800685	1800431	484	7.55897	2.03135e-14
328330..328812	328554	483	7.38512	7.61563e-14
2001695..2002268	2001925	574	7.38355	7.70639e-14
639226..639781	639449	556	7.29168	1.53058e-13
1129580..1130091	1129810	512	7.26475	1.86867e-13
299782..300263	300034	482	7.09137	6.63932e-13
883881..884360	884109	480	6.87214	3.16234e-12
262392..262890	262661	499	6.86405	3.34676e-12
656638..657200	656868	563	6.79882	5.27403e-12
1409536..1410137	1409766	602	6.74014	7.91152e-12
1166364..1166938	1166590	575	6.69335	1.09058e-11
1058798..1059374	1059149	577	6.679	1.20286e-11
907392..907849	907619	458	6.63814	1.58835e-11
1971912..1972412	1972183	501	6.53685	3.14148e-11
1255560..1256070	1255790	511	6.44364	5.83212e-11
1681669..1682175	1681899	507	6.42215	6.71825e-11
961580..962048	961809	469	6.36839	9.55125e-11
1671594..1672089	1671819	496	6.33801	1.16379e-10
438611..439122	438841	512	6.25659	1.96748e-10
247922..248520	248152	599	6.21888	2.50352e-10
1364360..1364976	1364590	617	6.21437	2.57648e-10
585796..586301	586023	506	6.18685	3.06899e-10
1554658..1555150	1554930	493	6.11447	4.84396e-10
593078..593765	593307	688	5.90384	1.77568e-09
1346892..1347489	1347066	598	5.9037	1.77718e-09
640314..640704	640544	391	5.81059	3.11272e-09
1977477..1977792	1977670	316	5.75095	4.43729e-09
1422123..1422589	1422349	467	5.72592	5.14374e-09
1884153..1884611	1884396	459	5.62052	9.51928e-09
1702504..1703046	1702817	543	5.55976	1.35074e-08
469812..470391	470162	580	5.50368	1.85973e-08
1760682..1761171	1760909	490	5.44436	2.59963e-08
1445001..1445478	1445231	478	5.331	4.88363e-08
985777..986274	986045	498	5.22518	8.69948e-08
1047005..1047584	1047370	580	5.15457	1.27106e-07
297200..297705	297481	506	5.13742	1.39265e-07
1465221..1465902	1465673	682	5.12318	1.50213e-07
940393..940730	940569	338	5.03339	2.40936e-07
708987..709440	709196	454	4.97009	3.34617e-07
941001..941409	941194	409	4.95263	3.6609e-07
705743..706316	705973	574	4.91944	4.33958e-07
580179..580709	580482	531	4.87734	5.3763e-07
642334..642722	642564	389	4.8688	5.61402e-07
1991270..1991767	1991474	498	4.81036	7.5331e-07
347142..347622	347371	481	4.80323	7.80619e-07
1882342..1882849	1882624	508	4.73444	1.0983e-06
347741..348193	347934	453	4.72666	1.14124e-06
1883351..1883802	1883533	452	4.68241	1.41758e-06
2085941..2086583	2086169	643	4.67855	1.44454e-06
1852170..1852690	1852366	521	4.63528	1.78227e-06
1763428..1764037	1763809	610	4.60547	2.05769e-06
385094..385576	385323	483	4.58308	2.29092e-06
1849799..1850347	1850121	549	4.55535	2.61494e-06
349186..349869	349643	684	4.52985	2.95127e-06
1248987..1249627	1249217	641	4.41841	4.97153e-06
858277..858800	858601	524	4.41227	5.11463e-06
1937..2416	2188	480	4.39457	5.54969e-06
1151502..1151965	1151763	464	4.38312	5.84952e-06
923961..924424	924191	464	4.37884	5.96571e-06
2091183..2091681	2091460	499	4.37395	6.10084e-06
1976357..1976882	1976584	526	4.36739	6.28708e-06
1189533..1190020	1189759	488	4.35128	6.76715e-06
1630903..1631376	1631133	474	4.31913	7.83214e-06
1639039..1639601	1639256	563	4.28284	9.22617e-06
1091924..1092482	1092260	559	4.28101	9.30219e-06
213301..213767	213541	467	4.27778	9.43839e-06
266733..267100	266921	368	4.26673	9.91792e-06
1669621..1670201	1669978	581	4.25504	1.04504e-05
236250..236703	236452	454	4.23231	1.15654e-05
2053507..2054023	2053795	517	4.16446	1.56044e-05
1076458..1077017	1076688	560	4.16424	1.56193e-05
636891..637289	637101	399	4.0978	2.0855e-05
703873..704316	704098	444	4.09034	2.1537e-05
1783067..1783554	1783294	488	4.03933	2.68015e-05
250209..250690	250439	482	3.97955	3.45229e-05
300526..301073	300719	548	3.95043	3.9005e-05
882149..882618	882394	470	3.89949	4.81984e-05
655187..655683	655456	497	3.89351	4.94019e-05
1670427..1670817	1670652	391	3.85662	5.74824e-05
261570..262140	261793	571	3.813	6.86454e-05
1213144..1213666	1213518	523	3.81155	6.90497e-05
1740597..1740987	1740755	391	3.79134	7.49181e-05
1502566..1503064	1502784	499	3.77553	7.98337e-05
1759880..1760505	1760102	626	3.75711	8.59444e-05
641575..641896	641675	322	3.7567	8.6084e-05
1090696..1091295	1091066	600	3.73931	9.22626e-05
2078054..2078596	2078259	543	3.72759	9.66593e-05
1974827..1975376	1975057	550	3.7155	0.000101403
1474541..1475081	1474852	541	3.71301	0.000102405
972294..972736	972495	443	3.69212	0.000111196
467991..468628	468399	638	3.69131	0.000111553
606132..606620	606343	489	3.6908	0.000111774
490562..491076	490848	515	3.6228	0.000145716
481109..481723	481516	615	3.60007	0.000159063
1388172..1388642	1388478	471	3.5912	0.000164578
1585620..1586106	1585877	487	3.56827	0.000179673
419804..420269	420041	466	3.55166	0.000191407
825726..826206	825946	481	3.54179	0.000198708
826550..827030	826801	481	3.51284	0.000221669
1038763..1039337	1039141	575	3.47504	0.000255393
1598752..1599435	1599208	684	3.46693	0.000263217
1907641..1908267	1908052	627	3.45875	0.000271345
637745..638387	638185	643	3.44128	0.000289483
1674240..1674736	1674466	497	3.4368	0.000294314
1499856..1500476	1500086	621	3.43236	0.000299176
978701..979220	978930	520	3.41481	0.000319128
354965..355386	355189	422	3.40946	0.000325463
1535200..1535690	1535379	491	3.39806	0.000339325
891799..892320	892113	522	3.35986	0.000389915
1124617..1125300	1124842	684	3.29191	0.000497543
228024..228564	228254	541	3.28502	0.000509876
108339..108917	108693	579	3.25999	0.000557077
839817..840419	840191	603	3.22815	0.000622968
1961844..1962384	1962246	541	3.18974	0.000712002
1016255..1016663	1016424	409	3.1373	0.000852571
1895564..1896178	1895787	615	3.12315	0.000894645
1272366..1272833	1272596	468	3.10141	0.000963009
348572..349102	348784	531	3.0812	0.00103083
186203..186660	186454	458	3.07309	0.00105927
2088231..2088733	2088461	503	3.00139	0.00134373
36682..37162	36942	481	2.97977	0.00144231
1023925..1024316	1024174	392	2.96239	0.0015263
968826..969433	969245	608	2.95269	0.00157507
781557..782036	781786	480	2.92219	0.00173787
1281753..1282235	1281980	483	2.91203	0.00179545
563335..563833	563609	499	2.88866	0.00193445
1315473..1315926	1315690	454	2.87451	0.00202326
1273519..1274010	1273711	492	2.80427	0.00252154
1054063..1054462	1054267	400	2.78567	0.00267085
620603..621120	620832	518	2.78398	0.00268482
1969970..1970376	1970187	407	2.77669	0.00274576
1168099..1168484	1168278	386	2.73151	0.00315221
302045..302615	302262	571	2.72297	0.00323489
1181582..1182160	1181810	579	2.71611	0.00330265
1121948..1122500	1122178	553	2.70591	0.00340584
1117863..1118548	1118321	686	2.69084	0.00356359
1915090..1915471	1915282	382	2.66637	0.00383379
336591..337012	336847	422	2.65514	0.00396375
1067810..1068255	1067972	446	2.60217	0.00463173
852395..852872	852660	478	2.59172	0.00477492
1017460..1017881	1017716	422	2.58972	0.00480272
170746..171263	170918	518	2.56649	0.00513664
422871..423174	423028	304	2.54273	0.00549954
1953605..1954078	1953850	474	2.48211	0.00653026
955248..955728	955509	481	2.42814	0.00758833
285819..286313	286099	495	2.40627	0.00805815
489813..490090	489954	278	2.398	0.00824234
1003440..1004062	1003839	623	2.38867	0.00845463

## Sheet: Wcw_1460 specific peaks
Wcw_1460 specific peaks
Region	Center of peak	Length	Peak shape score	P-value
73..596	368	524	43.0725	0
2937..3366	3177	430	42.8333	0
14895..15380	15125	486	50.5703	0
454352..454803	454574	452	47.939	0
1120397..1120911	1120682	515	59.3868	0
1176847..1177314	1177077	468	47.6931	0
1430646..1431130	1430932	485	41.0447	0
1613345..1613833	1613609	489	46.241	0
469165..469633	469492	469	37.02	2.72838e-300
2031396..2031887	2031626	492	36.4547	2.8984e-291
1260516..1261095	1260866	580	35.0573	1.50656e-269
670661..671038	670818	378	34.9077	2.83721e-267
617932..618334	618190	403	34.2798	7.8585e-258
554539..555117	554726	579	31.8701	3.47137e-223
1874784..1875095	1874918	312	30.6529	1.21008e-206
924477..924978	924707	502	29.7049	3.31918e-194
86586..87044	86808	459	29.2693	1.27477e-188
154342..154900	154572	559	28.685	2.93177e-181
14033..14651	14263	619	28.4451	2.80364e-178
1158831..1159289	1159079	459	28.3854	1.53001e-177
366150..366733	366380	584	27.569	1.30916e-167
147831..148427	148227	597	27.4365	5.03474e-166
234565..235173	234960	609	27.3464	5.95081e-165
526379..526808	526605	430	26.7144	1.60325e-157
2114907..2115476	2115247	570	26.4761	9.12453e-155
1452070..1452681	1452293	612	26.4248	3.55554e-154
1967133..1967768	1967328	636	26.0076	2.03138e-149
1182732..1183130	1182971	399	25.646	2.34323e-145
167618..168216	167844	599	25.6138	5.34748e-145
832945..833469	833241	525	25.5992	7.79218e-145
1013308..1013846	1013526	539	25.4175	8.08439e-143
167020..167506	167250	487	24.9387	1.41773e-137
1280039..1280676	1280268	638	24.65	1.84222e-134
650606..651066	650864	461	24.3854	1.22146e-131
1422697..1423141	1422878	445	24.2647	2.31263e-130
273439..274088	273897	650	24.0545	3.74532e-128
25939..26416	26169	478	23.6207	1.18222e-123
1552624..1553147	1552920	524	23.3997	2.14967e-121
1171981..1172282	1172176	302	23.1035	2.13576e-118
1624576..1625123	1624806	548	22.8804	3.64372e-116
722350..722987	722579	638	22.795	2.5697e-115
411789..412082	411887	294	22.046	5.21472e-108
1439697..1440176	1439924	480	21.8844	1.82871e-106
372600..372831	372717	232	21.6236	5.38774e-104
1291673..1291987	1291836	315	21.5003	7.72598e-103
1442260..1442723	1442500	464	21.3541	1.78606e-101
128740..129298	128943	559	20.9708	6.06015e-98
1651444..1652067	1651674	624	20.7372	8.00224e-96
596954..597640	597184	687	20.6554	4.36419e-95
1590214..1590662	1590375	449	19.2648	5.29923e-83
2029946..2030534	2030176	589	19.2298	1.0413e-82
1764435..1764791	1764605	357	19.0649	2.47279e-81
1369166..1369591	1369396	426	19.0122	6.75382e-81
820208..820735	820506	528	18.9467	2.35105e-80
1070334..1070692	1070515	359	18.9214	3.80176e-80
801180..801693	801531	514	18.8647	1.112e-79
1406649..1407062	1406897	414	18.7984	3.88859e-79
1233538..1234062	1233887	525	18.7351	1.281e-78
837594..838127	837770	534	18.54	4.90961e-77
910295..910498	910395	204	18.4927	1.18247e-76
520424..520952	520596	529	18.1775	3.89181e-74
683612..684258	683840	647	18.0567	3.49295e-73
1492150..1492617	1492327	468	18.0312	5.54169e-73
1446396..1446849	1446616	454	17.8507	1.42818e-71
203331..203629	203496	299	17.7986	3.62436e-71
549953..550483	550030	531	17.6699	3.57755e-70
691950..692442	692114	493	17.5373	3.71809e-69
1771656..1772122	1771874	467	17.4865	9.08503e-69
1917211..1917701	1917427	491	17.2262	8.44598e-67
1509432..1509859	1509696	428	17.2219	9.0989e-67
1001269..1001700	1001510	432	17.0854	9.53885e-66
1485112..1485543	1485307	432	17.0436	1.94882e-65
172702..173131	172988	430	16.9273	1.41613e-64
161396..161801	161647	406	16.7728	1.9291e-63
1860170..1860772	1860335	603	16.7058	5.94758e-63
1959476..1959804	1959621	329	16.4347	5.39551e-61
476902..477259	477135	358	16.3995	9.64215e-61
179152..179565	179330	414	16.1791	3.54105e-59
1918971..1919459	1919201	489	16.1675	4.27796e-59
580872..581233	581034	362	15.9476	1.47927e-57
16108..16660	16513	553	15.8697	5.1406e-57
45897..46101	46006	205	15.472	2.67889e-54
35986..36541	36330	556	15.3228	2.69297e-53
916850..917269	917099	420	15.3182	2.89138e-53
1990436..1990851	1990596	416	15.2855	4.77534e-53
2040154..2040675	2040324	522	15.2353	1.03166e-52
699284..699721	699540	438	15.2084	1.55491e-52
2093589..2094162	2093794	574	15.1281	5.28601e-52
753936..754174	754041	239	14.8568	3.14329e-50
241998..242621	242228	624	14.7445	1.66972e-49
1080076..1080265	1080177	190	14.6719	4.87616e-49
46725..47344	46886	620	14.4431	1.38521e-47
571539..572041	571916	503	14.4081	2.30105e-47
1829411..1829799	1829599	389	14.3505	5.29202e-47
744317..744755	744488	439	14.3236	7.79203e-47
1174761..1175250	1175022	490	13.9015	3.10281e-44
629489..630067	629708	579	13.7785	1.71645e-43
1807868..1808360	1808098	493	13.7671	2.01153e-43
338593..338927	338761	335	13.5198	5.97322e-42
242876..243376	243106	501	13.4763	1.07809e-41
18179..18821	18596	643	13.2963	1.21671e-40
394308..394672	394476	365	13.2474	2.33429e-40
1173615..1173959	1173838	345	13.2288	2.99356e-40
2040959..2041429	2041200	471	13.2103	3.82588e-40
472792..472997	472893	206	13.0289	4.19122e-39
171421..171652	171522	232	12.9324	1.47699e-38
117606..117893	117733	288	12.8738	3.16155e-38
289000..289421	289242	422	12.86	3.77708e-38
1839914..1840351	1840130	438	12.6708	4.29432e-37
1551971..1552307	1552131	337	12.6514	5.49262e-37
487320..487575	487407	256	12.6212	8.0637e-37
2112712..2113327	2113117	616	12.5789	1.37919e-36
1475384..1475736	1475573	353	12.5098	3.29793e-36
1653549..1653973	1653664	425	12.5024	3.62239e-36
321636..321986	321839	351	12.3962	1.37029e-35
675975..676396	676156	422	12.302	4.41573e-35
2115910..2116309	2116027	400	12.0174	1.43938e-33
1506918..1507179	1507036	262	11.9508	3.21649e-33
1063333..1063696	1063591	364	11.9124	5.099e-33
2029014..2029637	2029408	624	11.8198	1.54153e-32
1313215..1313423	1313341	209	11.7376	4.09055e-32
271901..272272	272088	372	11.7266	4.65534e-32
1328264..1328595	1328450	332	11.7215	4.94347e-32
1085820..1086151	1085961	332	11.6927	6.94844e-32
1215710..1216047	1215915	338	11.6869	7.43294e-32
1895015..1895212	1895151	198	11.5462	3.8583e-31
948810..949024	948891	215	11.4914	7.28244e-31
42371..42789	42541	419	11.4393	1.33085e-30
1294987..1295373	1295270	387	11.373	2.84824e-30
644526..644792	644689	267	11.3647	3.1346e-30
572663..572997	572844	335	11.3563	3.44922e-30
679646..680229	680000	584	11.3411	4.1055e-30
1687770..1688018	1687905	249	11.3353	4.38554e-30
1206346..1206605	1206481	260	11.2343	1.3831e-29
2051297..2051467	2051377	171	11.2228	1.57632e-29
1245926..1246328	1246167	403	11.2132	1.75604e-29
2114108..2114586	2114373	479	11.0097	1.71617e-28
1589085..1589426	1589238	342	10.8995	5.79172e-28
1396967..1397312	1397139	346	10.7797	2.14659e-27
1551275..1551491	1551407	217	10.7772	2.20535e-27
486217..486595	486521	379	10.7417	3.24224e-27
621983..622330	622208	348	10.6206	1.19453e-26
1558602..1559125	1558957	524	10.4409	8.06252e-26
134500..134935	134753	436	10.3824	1.49032e-25
1107394..1107590	1107518	197	10.2992	3.55197e-25
440022..440324	440140	303	10.2045	9.4636e-25
510294..510457	510366	164	10.1573	1.53791e-24
2112002..2112518	2112299	517	10.1566	1.54815e-24
1232393..1232729	1232553	337	10.1432	1.77589e-24
1402900..1403033	1402979	134	9.80567	5.32188e-23
500842..501283	501032	442	9.67975	1.83814e-22
1643812..1643995	1643910	184	9.54938	6.52389e-22
662499..662695	662584	197	9.50555	9.9496e-22
1507831..1508407	1508238	577	9.46284	1.49839e-21
10148..10356	10250	209	9.44858	1.71722e-21
1972684..1972914	1972827	231	9.23557	1.28458e-20
598072..598355	598244	284	9.22588	1.40621e-20
1214837..1215240	1215018	404	9.15415	2.73943e-20
2051976..2052367	2052224	392	8.95541	1.69239e-19
1576493..1576647	1576570	155	8.94682	1.82934e-19
1082805..1083208	1083008	404	8.86835	3.71201e-19
291635..292058	291872	424	8.83316	5.08781e-19
1937084..1937370	1937209	287	8.81802	5.82493e-19
404808..405306	405086	499	8.64369	2.72131e-18
1239249..1239524	1239338	276	8.59849	4.03865e-18
980814..981180	981041	367	8.58496	4.5435e-18
814198..814602	814376	405	8.46971	1.22998e-17
514603..514910	514707	308	8.43428	1.66619e-17
478428..478690	478552	263	8.36701	2.955e-17
726857..727192	726950	336	8.36335	3.04815e-17
65139..65588	65252	450	8.34603	3.52987e-17
576662..576887	576766	226	8.32647	4.16458e-17
1292470..1292731	1292611	262	8.19303	1.27364e-16
676919..677488	677030	570	8.10096	2.72632e-16
822913..823249	823106	337	8.09895	2.77166e-16
619862..620149	620051	288	8.09235	2.92616e-16
849494..849765	849668	272	8.0515	4.08929e-16
1909797..1910100	1909985	304	8.02623	5.02556e-16
256872..257142	256959	271	7.97121	7.85669e-16
1162767..1162978	1162879	212	7.87398	1.71768e-15
1384758..1385038	1384818	281	7.79222	3.29212e-15
906710..906903	906794	194	7.73347	5.23255e-15
1872558..1872796	1872681	239	7.68694	7.5349e-15
5369..5803	5600	435	7.59091	1.58833e-14
1803547..1803987	1803698	441	7.53743	2.39654e-14
235173..235639	235559	467	7.48681	3.52839e-14
17736..18179	17889	444	7.39295	7.18055e-14
118380..118623	118530	244	7.28304	1.6319e-13
352184..352620	352501	437	7.22824	2.44646e-13
540297..540510	540434	214	7.21894	2.61976e-13
1218474..1218815	1218732	342	7.20594	2.88229e-13
527852..528120	527974	269	7.16052	4.01866e-13
501830..502174	501968	345	6.92677	2.15282e-12
1713375..1713691	1713504	317	6.85636	3.53197e-12
1878189..1878456	1878278	268	6.78162	5.94171e-12
1360521..1360674	1360586	154	6.77	6.43914e-12
1746715..1746932	1746816	218	6.74194	7.8143e-12
1812622..1812779	1812687	158	6.63454	1.62759e-11
133305..133469	133393	165	6.60696	1.96145e-11
671786..672104	672009	319	6.5902	2.19612e-11
288492..288677	288612	186	6.46048	5.21852e-11
182177..182621	182308	445	6.43272	6.26686e-11
1888631..1888968	1888853	338	6.37323	9.25466e-11
1626139..1626284	1626214	146	6.36897	9.51483e-11
624040..624174	624117	135	6.33183	1.21138e-10
19430..19623	19523	194	6.29933	1.49467e-10
311119..311387	311257	269	6.28955	1.59192e-10
1432677..1433050	1432777	374	6.14509	3.99581e-10
31118..31447	31322	330	5.94047	1.42106e-09
1689215..1689383	1689314	169	5.86632	2.22783e-09
626219..626405	626283	187	5.84287	2.5655e-09
162315..162469	162375	155	5.68468	6.55272e-09
1528769..1528947	1528861	179	5.56933	1.27858e-08
202599..203007	202737	409	5.53343	1.57017e-08
926648..926846	926750	199	5.47947	2.13298e-08
1587113..1587427	1587220	315	5.43477	2.7434e-08
791368..791517	791444	150	5.23703	8.15894e-08
2094960..2095079	2095027	120	5.21659	9.11256e-08
1478242..1478412	1478321	171	5.17946	1.11262e-07
2007341..2007750	2007440	410	5.13219	1.43196e-07
1843282..1843710	1843475	429	5.13153	1.43701e-07
1766897..1767101	1766999	205	5.12579	1.48147e-07
10476..10649	10539	174	5.11173	1.59614e-07
2035787..2036024	2035924	238	5.07423	1.9453e-07
325354..325523	325448	170	4.9964	2.92059e-07
913763..914029	913865	267	4.96935	3.3589e-07
927630..927844	927709	215	4.96115	3.50385e-07
208890..209178	209068	289	4.83907	6.52239e-07
190935..191285	191125	351	4.82411	7.03159e-07
250984..251205	251144	222	4.76139	9.61297e-07
310530..310847	310726	318	4.72858	1.13048e-06
685284..685676	685409	393	4.68782	1.38063e-06
1992212..1992388	1992311	177	4.64607	1.69163e-06
489628..489782	489703	155	4.63936	1.74742e-06
1133879..1134044	1133945	166	4.63333	1.79919e-06
1595540..1595748	1595600	209	4.61317	1.98284e-06
493962..494074	494001	113	4.58877	2.22927e-06
1312222..1312398	1312300	177	4.56645	2.48021e-06
1404702..1404868	1404801	167	4.46665	3.9727e-06
1948595..1948776	1948694	182	4.40998	5.16911e-06
483525..483811	483692	287	4.37448	6.08624e-06
401171..401447	401348	277	4.07942	2.25737e-05
1098540..1098764	1098634	225	4.07116	2.33894e-05
38611..38721	38666	111	3.96175	3.7201e-05
773648..773797	773746	150	3.95376	3.84662e-05
437959..438112	438005	154	3.86285	5.6035e-05
1564146..1564427	1564232	282	3.80476	7.09699e-05
1876689..1876923	1876872	235	3.76361	8.37375e-05
600146..600491	600305	346	3.57936	0.000172219
1503636..1503782	1503701	147	3.47893	0.00025171
1527823..1527944	1527885	122	3.36795	0.000378651
2023744..2023879	2023813	136	3.32713	0.00043873
22936..23264	22978	329	3.32309	0.00044513
742946..743155	743036	210	3.13321	0.00086452
1858817..1858989	1858901	173	3.09758	0.000975532
1862905..1863024	1862959	120	3.08414	0.00102071
893048..893211	893111	164	2.91927	0.00175424
1915991..1916124	1916045	134	2.89078	0.00192143
1112290..1112437	1112352	148	2.82122	0.0023921
1816302..1816415	1816381	114	2.74854	0.00299311
888134..888316	888239	183	2.50092	0.00619348
201152..201288	201202	137	2.49782	0.00624801
413432..413552	413479	121	2.49184	0.0063542
657866..658017	657992	152	2.38155	0.00861989
829844..830028	829917	185	2.37858	0.00868963
1788392..1788505	1788437	114	2.35145	0.00935019
