# Supplementary material for: Identification of new DNA-associated proteins from Waddlia chondrophila
Source: Sci Rep. 2019 Mar 20;9:4885. doi: 10.1038/s41598-019-40732-1 (PMC6426960; doi:10.1038/s41598-019-40732-1)
Supplement: Supplementary file 5 — Supplementary Table S4 [file 41598_2019_40732_MOESM5_ESM.xlsx]

## Sheet: Description
Supplementary Table S4. Annotated peaks for Wcw_1456 and _1460.
	Title of the column	Description
Column A	Peak ID	Arbitrary numbering of the peak
Column B	Peak centre	Genomic position with the highest peak shape score
Column C	Locus tag	Gene assigned to be part of the regulon
Column D	Start	Start og the gene
Column E	End	End of the gene
Column F	Strand	Orientation of the gene
Column G	Product	Annotation of the gene product
Column H	Peak length	Length of the peak (nucleotides)
Column I	Peak shape score	Peak shape score* of the peak centre
Column J	P-value	P-value of the peak centre
		* The Peak Shape Score is standardised and follows a standard normal distribution
	Assigned peaks used for ChIP qPCR

## Sheet: Shared 
Supplementary Table S4. Annotated peaks for Wcw_1456 and _1460.
Shared peaks between Wcw_1456 and Wcw_1460
Peak ID	Peak centre	Locus tag	Start	End	Strand	Product	Peak length	Peak shape score	P-value
peak_1	1891	WCW_RS00010	1887	2121	1	hypothetical protein	686	16.7811	1.677e-63
peak_2	4370	WCW_RS00030	3699	4164	-1	hypothetical protein	438	11.7128	5.48006e-32
peak_2	4370	WCW_RS00035	4448	5624	1	ISAs1 family transposase	438	11.7128	5.48006e-32
peak_4	8106	WCW_RS00055	7440	8103	-1	UDP-N-acetylglucosamine diphosphorylase	476	6.79169	5.54142e-12
peak_6	21341	WCW_RS00105	19247	21176	-1	threonine--tRNA ligase	459	5.22754	8.58919e-08
peak_6	21341	WCW_RS00110	21299	24254	1	hypothetical protein	459	5.22754	8.58919e-08
peak_7	24555	WCW_RS00115	24899	25868	1	hypothetical protein	647	9.69611	1.56613e-22
peak_8	28538	WCW_RS00130	28513	30286	1	hypothetical protein	617	5.14072	1.36844e-07
peak_9	41047	WCW_RS00155	39813	40980	-1	hypothetical protein	676	7.06416	8.07946e-13
peak_9	41047	WCW_RS00160	41025	43209	1	hypothetical protein	676	7.06416	8.07946e-13
peak_10	44378	WCW_RS00165	43198	44221	-1	porphobilinogen synthase	484	8.3841	2.55576e-17
peak_10	44378	WCW_RS00170	44312	44930	1	peroxiredoxin	484	8.3841	2.55576e-17
peak_12	48302	WCW_RS00185	48381	49152	1	glycosyl transferase family 2	492	11.9378	3.76024e-33
peak_13	51265	WCW_RS00195	50139	51324	-1	hypothetical protein	485	10.5218	3.4278e-26
peak_16	56891	WCW_RS00240	57037	58312	1	MFS transporter	607	14.4178	2.00034e-47
peak_19	61249	WCW_RS00265	61216	63016	1	hypothetical protein	460	12.806	7.58408e-38
peak_20	63105	WCW_RS00270	63079	64204	1	hypothetical protein	459	3.96284	3.70315e-05
peak_22	68155	WCW_RS00280	67040	68087	-1	sugar transporter	506	6.28566	1.63236e-10
peak_23	69287	WCW_RS00285	68211	69297	-1	hypothetical protein	460	10.9081	5.26977e-28
peak_24	70615	WCW_RS00290	69517	70615	-1	hypothetical protein	541	12.4093	1.16325e-35
peak_25	71895	WCW_RS00295	70884	71955	-1	hypothetical protein	634	16.8436	5.84392e-64
peak_26	76337	WCW_RS00320	75407	76256	-1	glucose-1-phosphate cytidylyltransferase	439	9.32133	5.74473e-21
peak_26	76337	WCW_RS00325	76386	77613	1	aromatic amino acid permease	439	9.32133	5.74473e-21
peak_27	81249	WCW_RS00345	80052	81189	-1	NAD(P) transhydrogenase subunit alpha	436	7.61289	1.34013e-14
peak_29	89037	WCW_RS00380	86797	88963	-1	transcript cleavage factor	498	11.8974	6.10426e-33
peak_29	89037	WCW_RS09605	89256	90072	1	SET domain-containing protein-lysine N-methyltransferase	498	11.8974	6.10426e-33
peak_30	90173	WCW_RS00390	90142	91594	1	Fe-S cluster assembly protein SufB	458	5.62513	9.26863e-09
peak_32	99280	WCW_RS00435	98367	99057	-1	type III secretion system protein	596	4.61683	1.94819e-06
peak_33	101045	WCW_RS00445	99931	100957	-1	EscJ/YscJ/HrcJ family type III secretion inner membrane ring protein	516	6.13613	4.22771e-10
peak_34	102900	WCW_RS00455	101700	102600	-1	hypothetical protein	461	6.11029	4.97264e-10
peak_35	105929	WCW_RS00480	106109	106691	1	hypothetical protein	410	7.68126	7.87645e-15
peak_36	106907	WCW_RS00485	106868	107327	1	hypothetical protein	677	12.7805	1.05407e-37
peak_37	111926	WCW_RS00495	108749	111848	-1	preprotein translocase subunit SecA	529	12.8016	8.02658e-38
peak_37	111926	WCW_RS00500	111982	112726	1	membrane protein	529	12.8016	8.02658e-38
peak_38	114440	WCW_RS00510	113614	114397	-1	deoxyribonuclease TatD	488	7.01286	1.16744e-12
peak_39	115374	WCW_RS00515	114490	115387	-1	hypothetical protein	479	8.1222	2.2891e-16
peak_41	122316	WCW_RS00545	120093	122238	-1	thiol:disulfide interchange protein	512	8.47747	1.15072e-17
peak_41	122316	WCW_RS00550	122326	123076	1	protein TolQ	512	8.47747	1.15072e-17
peak_42	124135	WCW_RS00565	124121	125432	1	translocation protein TolB	446	2.38776	0.00847574
peak_43	126965	WCW_RS09610	125537	126761	-1	dual specificity phosphatase	685	10.1099	2.4969e-24
peak_43	126965	WCW_RS00575	126915	127662	1	peptidoglycan-associated lipoprotein	685	10.1099	2.4969e-24
peak_44	130420	WCW_RS00595	129894	130332	-1	hypothetical protein	687	11.0701	8.75907e-29
peak_44	130420	WCW_RS00600	130382	131561	1	methionine adenosyltransferase	687	11.0701	8.75907e-29
peak_45	132453	WCW_RS00605	131792	132488	-1	DNA-binding response regulator	508	6.84803	3.74375e-12
peak_45	132453	WCW_RS00610	132677	136460	1	hypothetical protein	508	6.84803	3.74375e-12
peak_46	136525	WCW_RS00615	136535	137450	1	EamA family transporter	411	4.57725	2.3556e-06
peak_47	137658	WCW_RS00620	137688	138642	1	hypothetical protein	517	13.2211	3.3147e-40
peak_48	138751	WCW_RS00625	138688	140551	1	DUF4864 domain-containing protein	683	12.1417	3.17607e-34
peak_49	141308	WCW_RS00635	141613	143002	1	hypothetical protein	592	17.6858	2.69562e-70
peak_50	153230	WCW_RS00670	152308	152983	-1	hypothetical protein	490	11.8276	1.40448e-32
peak_50	153230	WCW_RS00675	152975	153296	-1	hypothetical protein	490	11.8276	1.40448e-32
peak_51	157933	WCW_RS00690	155247	157680	-1	hypothetical protein	595	6.04457	7.49032e-10
peak_51	157933	WCW_RS00695	157882	159148	1	ribosomal RNA small subunit methyltransferase B	595	6.04457	7.49032e-10
peak_52	166578	WCW_RS00735	164954	166571	-1	membrane protein	451	5.47095	2.2381e-08
peak_53	174186	WCW_RS00770	173014	174109	-1	fatty acid desaturase, type 1	275	2.69526	0.00351668
peak_53	174186	WCW_RS00775	174207	175575	1	ribosomal protein S12 methylthiotransferase RimO	275	2.69526	0.00351668
peak_54	175687	WCW_RS00780	175780	176194	1	hypothetical protein	606	10.7289	3.72325e-27
peak_56	183342	WCW_RS00805	181289	183284	-1	hypothetical protein	495	9.09586	4.69204e-20
peak_56	183342	WCW_RS09620	183603	184437	1	hypothetical protein	495	9.09586	4.69204e-20
peak_57	184558	WCW_RS00815	184522	186337	1	GTP-binding protein TypA	425	4.63915	1.74924e-06
peak_58	187734	WCW_RS00820	186331	187687	-1	MBL fold metallo-hydrolase	414	5.80192	3.27789e-09
peak_58	187734	WCW_RS00825	187782	190023	1	RNA-binding protein	414	5.80192	3.27789e-09
peak_59	190168	WCW_RS00830	190102	191563	1	RNA polymerase sigma-54 factor	644	14.92	1.22116e-50
peak_60	196462	WCW_RS00840	196541	196775	1	hypothetical protein	473	4.39428	5.557e-06
peak_61	198255	WCW_RS00850	198203	198473	1	hypothetical protein	461	3.35664	0.000394474
peak_62	205033	WCW_RS00895	204055	204943	-1	hypothetical protein	481	7.16596	3.86208e-13
peak_62	205033	WCW_RS00900	205072	206713	1	hypothetical protein	481	7.16596	3.86208e-13
peak_63	206840	WCW_RS00905	206857	208063	1	tyrosine transporter	509	13.6299	1.32903e-42
peak_65	217294	WCW_RS09635	216517	217195	-1	rRNA methylase, SpoU family	512	9.6869	1.7139e-22
peak_65	217294	WCW_RS00945	217224	217650	1	phenylacetic acid degradation protein	512	9.6869	1.7139e-22
peak_66	223061	WCW_RS00980	223114	224557	1	23S rRNA (uracil-5-)-methyltransferase RumA	449	11.4774	8.56986e-31
peak_67	224600	WCW_RS00985	224553	225651	1	tRNA guanosine(34) transglycosylase Tgt	465	4.15879	1.59969e-05
peak_68	225645	WCW_RS00990	225699	226065	1	preprotein translocase subunit YajC	533	8.16985	1.54386e-16
peak_68	225645	WCW_RS00995	226024	226720	1	protein-L-isoaspartate O-methyltransferase	533	8.16985	1.54386e-16
peak_69	230627	WCW_RS01010	229373	230636	-1	hypothetical protein	415	4.86728	5.65726e-07
peak_70	233486	WCW_RS01020	231906	233571	-1	cation:proton antiporter	483	10.9	5.76338e-28
peak_71	238564	WCW_RS01035	236577	238419	-1	molecular chaperone HtpG	559	17.8072	3.10559e-71
peak_71	238564	WCW_RS01040	238612	239863	1	NADH:ubiquinone reductase (Na(+)-transporting) subunit F	559	17.8072	3.10559e-71
peak_72	243982	WCW_RS01065	244059	244608	1	hypothetical protein	572	11.2954	6.91011e-30
peak_74	245770	WCW_RS01070	244713	245802	-1	IS630 family transposase	503	4.16905	1.52937e-05
peak_75	247221	WCW_RS01080	246784	247291	-1	2-Cys peroxiredoxin	471	14.5405	3.35347e-48
peak_76	249031	WCW_RS01090	248367	248937	-1	elongation factor P	550	13.0366	3.79029e-39
peak_76	249031	WCW_RS01095	249058	249253	1	hypothetical protein	550	13.0366	3.79029e-39
peak_76	249031	WCW_RS01100	249255	249489	1	hypothetical protein	550	13.0366	3.79029e-39
peak_77	260572	WCW_RS01135	258667	260332	-1	sodium-independent anion transporter	485	9.71264	1.3317e-22
peak_77	260572	WCW_RS01140	260487	262524	1	transketolase	485	9.71264	1.3317e-22
peak_78	265110	WCW_RS01155	265059	>267486	1	NDP-hexose 4-ketoreductase	484	15.1189	6.07897e-52
peak_81	279793	WCW_RS01170	279377	279827	-1	PTS sugar transporter subunit IIA	628	5.3069	5.57531e-08
peak_82	280300	WCW_RS01175	279862	280312	-1	deoxyuridine 5'-triphosphate nucleotidohydrolase	502	5.05183	2.18804e-07
peak_83	281224	WCW_RS01180	280323	281172	-1	acetyl-CoA carboxylase subunit beta	473	10.1208	2.23438e-24
peak_84	281899	WCW_RS01185	281304	281913	-1	superoxide dismutase	487	5.26988	6.82564e-08
peak_85	285403	WCW_RS01200	284594	285326	-1	ribonuclease III	506	8.74639	1.10146e-18
peak_85	285403	WCW_RS01205	285465	286041	1	hypothetical protein	506	8.74639	1.10146e-18
peak_87	292920	WCW_RS01235	290663	292727	-1	hypothetical protein	477	9.1024	4.4179e-20
peak_87	292920	WCW_RS01240	292889	295283	1	hypothetical protein	477	9.1024	4.4179e-20
peak_89	303984	WCW_RS01285	302388	303930	-1	NADH:ubiquinone reductase (Na(+)-transporting) subunit B	569	8.59242	4.25771e-18
peak_89	303984	WCW_RS01290	304094	309314	1	hypothetical protein	569	8.59242	4.25771e-18
peak_90	314693	WCW_RS01320	313174	314527	-1	chromosomal replication initiator protein DnaA	647	6.34354	1.1227e-10
peak_90	314693	WCW_RS01325	314871	315693	1	amino acid ABC transporter substrate-binding protein	647	6.34354	1.1227e-10
peak_91	315903	WCW_RS01330	315850	316531	1	hypothetical protein	662	4.52535	3.0148e-06
peak_92	318578	WCW_RS01345	318162	318516	-1	hypothetical protein	497	3.84698	5.97922e-05
peak_94	323881	WCW_RS01370	323919	325389	1	peptide ABC transporter permease	567	3.42163	0.000311235
peak_95	329303	WCW_RS01395	328602	329277	-1	phosphate transport regulator	539	16.1826	3.34447e-59
peak_95	329303	WCW_RS01400	329370	330366	1	peptide ABC transporter ATP-binding protein	539	16.1826	3.34447e-59
peak_96	331131	WCW_RS01410	331168	332404	1	MFS transporter	452	5.10686	1.63778e-07
peak_98	334921	WCW_RS01420	334013	334712	-1	pseudouridine synthase	468	14.7216	2.34115e-49
peak_98	334921	WCW_RS01425	334861	335536	1	phosphoglyceromutase	468	14.7216	2.34115e-49
peak_99	337616	WCW_RS01440	337657	337966	1	thiol reductase thioredoxin	458	11.3642	3.15373e-30
peak_100	339897	WCW_RS01455	339928	340369	1	hypothetical protein	476	7.75521	4.40984e-15
peak_103	345963	WCW_RS01480	345520	345892	-1	30S ribosomal protein S12	552	13.6032	1.91544e-42
peak_104	351013	WCW_RS01510	349756	351061	-1	adenylosuccinate synthase	475	11.2482	1.18156e-29
peak_105	353752	WCW_RS01530	353865	354984	1	hypothetical protein	643	14.9298	1.05396e-50
peak_106	356308	WCW_RS01540	355690	356185	-1	2-C-methyl-D-erythritol 2,4-cyclodiphosphate synthase	465	12.9727	8.7421e-39
peak_106	356308	WCW_RS01545	356307	357714	1	UDP-N-acetylglucosamine 1-carboxyvinyltransferase	465	12.9727	8.7421e-39
peak_107	357796	WCW_RS01550	357790	358774	1	EF-P beta-lysylation protein EpmB	627	12.6191	8.28009e-37
peak_108	367105	WCW_RS01590	367126	368068	1	hypothetical protein	458	11.4146	1.76693e-30
peak_109	368305	WCW_RS01595	368423	370439	1	ribonucleoside-triphosphate reductase, adenosylcobalamin-dependent	465	15.764	2.75079e-56
peak_111	377522	WCW_RS01635	377119	377578	-1	aspartate carbamoyltransferase regulatory subunit	495	3.57277	0.000176613
peak_112	378507	WCW_RS01640	377580	378498	-1	aspartate carbamoyltransferase	402	2.52856	0.00572659
peak_113	387108	WCW_RS01660	385453	387037	-1	hypothetical protein	528	12.2055	1.45266e-34
peak_113	387108	WCW_RS01665	387124	388285	1	UDP-4-amino-4, 6-dideoxy-N-acetyl-beta-L-altrosamine transaminase	528	12.2055	1.45266e-34
peak_114	389873	WCW_RS01680	389295	389745	-1	hypothetical protein	496	10.2404	6.53743e-25
peak_114	389873	WCW_RS01685	389883	390804	1	16S rRNA (cytosine(1402)-N(4))-methyltransferase	496	10.2404	6.53743e-25
peak_116	395383	WCW_RS01715	395449	396898	1	phosphogluconate dehydrogenase (NADP(+)-dependent, decarboxylating)	471	16.1574	5.03654e-59
peak_117	397030	WCW_RS01720	397026	398976	1	peptidase	493	12.1924	1.70537e-34
peak_119	407198	WCW_RS01745	404856	406968	-1	hypothetical protein	689	8.82323	5.56033e-19
peak_119	407198	WCW_RS01750	407112	407964	1	hypothetical protein	689	8.82323	5.56033e-19
peak_120	408047	WCW_RS01755	407991	408795	1	NADPH-dependent 7-cyano-7-deazaguanine reductase QueF	463	9.39264	2.92562e-21
peak_121	409781	WCW_RS09650	409359	409542	-1	hypothetical protein	470	14.4877	7.24816e-48
peak_122	410516	WCW_RS01775	409964	410453	-1	hypothetical protein	575	10.5272	3.23579e-26
peak_122	410516	WCW_RS01780	410570	410864	1	hypothetical protein	575	10.5272	3.23579e-26
peak_123	415561	WCW_RS01810	415150	415435	-1	hypothetical protein	497	8.34926	3.43463e-17
peak_123	415561	WCW_RS01815	415635	417726	1	hypothetical protein	497	8.34926	3.43463e-17
peak_124	418544	WCW_RS01820	417855	418239	-1	hypothetical protein	526	14.905	1.52946e-50
peak_124	418544	WCW_RS01825	418734	419856	1	branched-chain amino acid ABC transporter substrate-binding protein	526	14.905	1.52946e-50
peak_125	421012	WCW_RS01835	420980	421493	1	N-acetyltransferase	465	7.99254	6.60923e-16
peak_127	433030	WCW_RS01890	433329	434853	1	proline--tRNA ligase	687	11.7466	3.67547e-32
peak_128	435018	WCW_RS01900	435240	437142	1	hypothetical protein	490	5.59102	1.1287e-08
peak_129	437097	WCW_RS01905	437138	438578	1	tetratricopeptide (TRP) repeat protein	570	12.9065	2.06949e-38
peak_130	441939	WCW_RS01915	439011	441936	-1	peptidase M16	560	6.98541	1.42009e-12
peak_131	443482	WCW_RS01925	442519	443512	-1	glycerol-3-phosphate acyltransferase	499	8.68119	1.95829e-18
peak_132	445092	WCW_RS01930	443515	445051	-1	ribonuclease E/G	468	13.4985	7.98173e-42
peak_133	448195	WCW_RS01955	448115	448928	1	DNA helicase	482	18.3118	3.33097e-75
peak_135	453859	WCW_RS01985	452621	453863	-1	polynucleotide adenylyltransferase PcnB	488	18.6257	9.94893e-78
peak_136	465188	WCW_RS02030	464873	465194	-1	hypothetical protein	499	4.53822	2.83658e-06
peak_137	466338	WCW_RS02035	465301	466225	-1	signal recognition particle-docking protein FtsY	608	9.00575	1.07101e-19
peak_137	466338	WCW_RS02040	466288	467455	1	succinate--CoA ligase subunit beta	608	9.00575	1.07101e-19
peak_138	479893	WCW_RS02090	478559	479846	-1	hypothetical protein	561	4.53897	2.82643e-06
peak_138	479893	WCW_RS02095	479869	481114	1	dicarboxylate/amino acid:cation symporter	561	4.53897	2.82643e-06
peak_141	506115	WCW_RS02190	506163	506442	1	hypothetical protein	679	7.43523	5.2192e-14
peak_144	524003	WCW_RS02275	522948	523938	-1	SAM-dependent methyltransferase	432	2.93586	0.00166313
peak_145	524637	WCW_RS02280	524191	524494	-1	hypothetical protein	386	5.03557	2.38213e-07
peak_146	525946	WCW_RS02285	524699	525875	-1	ISAs1 family transposase	289	2.63586	0.00419623
peak_148	532012	WCW_RS02315	531184	532093	-1	hypothetical protein	453	5.78139	3.7042e-09
peak_148	532012	WCW_RS02320	532057	533308	1	IS256 family transposase ISWch2	453	5.78139	3.7042e-09
peak_150	543628	WCW_RS02360	540499	543460	-1	metalloprotease	524	14.3139	8.95433e-47
peak_150	543628	WCW_RS02365	543532	544381	1	CDP-diacylglycerol--serine O-phosphatidyltransferase	524	14.3139	8.95433e-47
peak_152	547882	WCW_RS02380	545656	547888	-1	bumetanide-sensitive Na-K-Cl cotransporter	467	7.09952	6.25972e-13
peak_152	547882	WCW_RS02385	548000	549308	1	DNA recombination protein	467	7.09952	6.25972e-13
peak_153	551508	WCW_RS02400	551586	552012	1	hypothetical protein	493	4.28315	9.21332e-06
peak_154	552329	WCW_RS02405	552278	552554	1	hypothetical protein	673	11.8838	7.18419e-33
peak_155	553924	WCW_RS02410	552594	553830	-1	hypothetical protein	602	15.8538	6.62057e-57
peak_156	557461	WCW_RS02425	556084	557404	-1	RNA helicase	431	6.07975	6.01847e-10
peak_157	558460	WCW_RS02430	557457	558336	-1	anion permease	587	6.18388	3.12731e-10
peak_157	558460	WCW_RS02435	558583	559786	1	flavoprotein	587	6.18388	3.12731e-10
peak_158	562058	WCW_RS02445	560180	561941	-1	integral membrane protein	304	2.46037	0.00693972
peak_158	562058	WCW_RS02450	562022	563576	1	hydrolase	304	2.46037	0.00693972
peak_159	569414	WCW_RS02480	567541	569170	-1	adenine deaminase	620	3.95169	3.88014e-05
peak_160	579810	WCW_RS02525	579070	579760	-1	hypothetical protein	384	3.28421	0.000511346
peak_161	582407	WCW_RS02540	582629	585743	1	isoleucine--tRNA ligase	610	23.8807	2.43147e-126
peak_162	590858	WCW_RS02570	590776	592249	1	nicotinate phosphoribosyltransferase	375	5.89426	1.88187e-09
peak_163	592431	WCW_RS02575	592394	593027	1	nicotinamidase	650	4.86153	5.82416e-07
peak_164	594345	WCW_RS02590	593756	594362	-1	short chain dehydrogenase	362	3.00434	0.0013308
peak_164	594345	WCW_RS02595	594416	595172	1	3-oxoacyl-ACP reductase	362	3.00434	0.0013308
peak_165	595320	WCW_RS02605	595486	595933	1	hypothetical protein	504	12.3459	2.56167e-35
peak_166	604385	WCW_RS02650	603595	604204	-1	transposase	604	4.92734	4.16777e-07
peak_166	604385	WCW_RS02655	604361	606143	1	ABC transporter ATP-binding protein	604	4.92734	4.16777e-07
peak_167	609169	WCW_RS02670	608288	608867	-1	hypothetical protein	418	5.26391	7.05101e-08
peak_168	612868	WCW_RS02690	612040	612544	-1	NUDIX domain-containing protein	665	4.39379	5.56955e-06
peak_168	612868	WCW_RS02700	613052	614066	1	Zn-dependent oxidoreductase	665	4.39379	5.56955e-06
peak_169	614368	WCW_RS02705	614062	614389	-1	hypothetical protein	465	9.5457	6.75934e-22
peak_169	614368	WCW_RS02710	614446	615247	1	hypothetical protein	465	9.5457	6.75934e-22
peak_170	615944	WCW_RS02715	615205	615919	-1	hypothetical protein	618	4.21713	1.23716e-05
peak_171	618672	WCW_RS02730	618961	619852	1	hypothetical protein	676	11.2177	1.66834e-29
peak_172	627432	WCW_RS02760	626769	627468	-1	ABC transporter ATPase	383	3.47956	0.000251115
peak_172	627432	WCW_RS02765	627492	628683	1	peptidase	383	3.47956	0.000251115
peak_173	628728	WCW_RS02770	628732	630001	1	amino acid transporter	372	5.12462	1.49066e-07
peak_174	630943	WCW_RS02790	631036	632221	1	translation elongation factor Tu	680	20.1227	2.33701e-90
peak_175	634454	WCW_RS02820	634380	634905	1	50S ribosomal protein L10	644	9.69268	1.61964e-22
peak_176	635506	WCW_RS02830	635582	639353	1	DNA-directed RNA polymerase subunit beta	498	20.1983	5.06841e-91
peak_177	643604	WCW_RS02840	643831	645397	1	hypothetical protein	601	6.42845	6.44553e-11
peak_178	646817	WCW_RS02845	645393	646785	-1	ADP/ATP translocase	508	12.3359	2.90085e-35
peak_179	648319	WCW_RS02855	647803	648175	-1	hypothetical protein	685	15.254	7.74354e-53
peak_179	648319	WCW_RS02860	648318	650205	1	hypothetical protein	685	15.254	7.74354e-53
peak_180	652271	WCW_RS02880	651570	652092	-1	hypothetical protein	501	10.2483	6.02018e-25
peak_180	652271	WCW_RS02885	652208	652838	1	V-type ATP synthase subunit E	501	10.2483	6.02018e-25
peak_181	670190	WCW_RS02955	669701	669899	-1	carbon storage regulator	489	13.4656	1.24614e-41
peak_181	670190	WCW_RS02960	670008	670203	-1	hypothetical protein	489	13.4656	1.24614e-41
peak_183	682258	WCW_RS03025	682237	683371	1	rhs family protein remnant	677	7.17974	3.49217e-13
peak_184	686498	WCW_RS03040	685191	686445	-1	IS256 family transposase	259	3.00309	0.00133628
peak_184	686498	WCW_RS03045	686680	687514	1	haloacid dehalogenase	259	3.00309	0.00133628
peak_187	701235	WCW_RS03055	687865	701056	-1	hypothetical protein	392	3.57862	0.000172705
peak_187	701235	WCW_RS03060	701236	701938	1	3-oxoacyl-ACP reductase	392	3.57862	0.000172705
peak_188	705193	WCW_RS03075	704148	705045	-1	enoyl-[acyl-carrier-protein] reductase	511	9.76148	8.23673e-23
peak_188	705193	WCW_RS03080	705132	706077	1	hypothetical protein	511	9.76148	8.23673e-23
peak_189	707089	WCW_RS03085	706063	707014	-1	Zn-dependent oxidoreductase	468	3.2286	0.000621992
peak_189	707089	WCW_RS03090	707078	707468	1	reactive intermediate/imine deaminase	468	3.2286	0.000621992
peak_189	707089	WCW_RS03095	707464	708430	1	metallophosphoesterase	468	3.2286	0.000621992
peak_190	710107	WCW_RS03110	709375	710068	-1	periplasmic immunogenic protein	466	4.88555	5.15708e-07
peak_190	710107	WCW_RS03115	710199	711270	1	fructose-bisphosphate aldolase	466	4.88555	5.15708e-07
peak_191	713490	WCW_RS03135	712894	713503	-1	methylated-DNA--protein-cysteine methyltransferase	567	4.80296	7.81673e-07
peak_191	713490	WCW_RS03140	713695	715150	1	catalase	567	4.80296	7.81673e-07
peak_192	715592	WCW_RS03145	715592	716846	1	IS256 family transposase	390	4.81678	7.29457e-07
peak_193	717039	WCW_RS03150	716973	717651	1	hypothetical protein	593	6.29685	1.5188e-10
peak_195	719572	WCW_RS03160	719126	719405	-1	transposase	645	3.86574	5.53774e-05
peak_195	719572	WCW_RS03165	719523	720213	1	transposase	645	3.86574	5.53774e-05
peak_197	723469	WCW_RS03180	722312	723401	-1	IS630 family transposase	673	6.55969	2.69602e-11
peak_198	724871	WCW_RS03200	725106	725565	1	membrane protease subunit	282	2.3414	0.00960567
peak_199	731659	WCW_RS03235	731014	731272	-1	hypothetical protein	487	10.7883	1.95447e-27
peak_199	731659	WCW_RS03240	731276	731510	-1	hypothetical protein	487	10.7883	1.95447e-27
peak_200	734051	WCW_RS03250	732738	733842	-1	integrase	471	15.1914	2.01706e-52
peak_200	734051	WCW_RS03260	734236	736462	1	hypothetical protein	471	15.1914	2.01706e-52
peak_201	740804	WCW_RS03270	737998	740440	-1	bifunctional UDP-N-acetylmuramoyl-tripeptide:D-alanyl-D-alanine ligase/alanine racemase	486	3.90844	4.64462e-05
peak_202	741539	WCW_RS03275	740448	741534	-1	hypothetical protein	486	4.64928	1.66547e-06
peak_203	743854	WCW_RS03285	742638	743754	-1	permease YjgP/YjgQ family	506	9.08562	5.1554e-20
peak_203	743854	WCW_RS03290	743837	744173	1	hypothetical protein	506	9.08562	5.1554e-20
peak_203	743854	WCW_RS03295	744173	745490	1	tRNA(Ile)-lysidine synthetase	506	9.08562	5.1554e-20
peak_204	745629	WCW_RS03300	745676	748439	1	cell division protein FtsH	685	13.2973	1.19978e-40
peak_205	752157	WCW_RS03315	751925	752195	-1	30S ribosomal protein S15	664	15.7827	2.04793e-56
peak_207	755051	WCW_RS03340	754077	754998	-1	rhomboid family intramembrane serine protease	514	12.5133	3.15778e-36
peak_207	755051	WCW_RS03345	755129	755393	1	50S ribosomal protein L31	514	12.5133	3.15778e-36
peak_207	755051	WCW_RS03350	755413	756478	1	peptide chain release factor 1	514	12.5133	3.15778e-36
peak_208	757412	WCW_RS03360	757381	758710	1	signal recognition particle protein	524	13.7102	4.40789e-43
peak_209	763752	WCW_RS03385	760878	763617	-1	acylglycerophosphoethanolamine acyltransferase	515	9.05999	6.523e-20
peak_210	779800	WCW_RS03395	765667	779581	-1	hypothetical protein	657	8.68646	1.86951e-18
peak_210	779800	WCW_RS03400	779786	780656	1	hypothetical protein	657	8.68646	1.86951e-18
peak_211	784385	WCW_RS03425	784335	784608	1	50S ribosomal protein L28	422	11.8746	8.0159e-33
peak_211	784385	WCW_RS03430	784753	786952	1	metalloendopeptidase	422	11.8746	8.0159e-33
peak_212	787639	WCW_RS03435	786948	787383	-1	hypothetical protein	459	11.3516	3.642e-30
peak_213	789523	WCW_RS03450	789519	789798	1	RNA-binding protein	440	20.5676	2.67858e-94
peak_215	796225	WCW_RS03480	795257	796136	-1	methionine aminopeptidase	465	7.12307	5.27746e-13
peak_215	796225	WCW_RS03485	796224	796923	1	tRNA (guanosine(46)-N7)-methyltransferase TrmB	465	7.12307	5.27746e-13
peak_216	803123	WCW_RS03510	803156	803666	1	hypothetical protein	467	3.70465	0.00010584
peak_217	805449	WCW_RS03520	804640	805069	-1	hypothetical protein	648	10.1609	1.48138e-24
peak_217	805449	WCW_RS03525	805361	805868	1	CesD/SycD/LcrH family type III secretion system chaperone	648	10.1609	1.48138e-24
peak_218	807301	WCW_RS03535	806494	807112	-1	hypothetical protein	527	3.86446	5.56681e-05
peak_219	809736	WCW_RS03550	808853	809819	-1	L-asparaginase II	478	5.15197	1.28883e-07
peak_220	813128	WCW_RS03560	811325	812786	-1	aspartyl/glutamyl-tRNA amidotransferase subunit A	445	6.42284	6.68766e-11
peak_220	813128	WCW_RS03565	812782	813082	-1	aspartyl/glutamyl-tRNA(Asn/Gln) amidotransferase subunit C	445	6.42284	6.68766e-11
peak_220	813128	WCW_RS03570	813192	815031	1	hypothetical protein	445	6.42284	6.68766e-11
peak_221	815171	WCW_RS03575	815087	815669	1	thioredoxin family protein	579	10.2714	4.74308e-25
peak_223	822232	WCW_RS03615	822538	824476	1	hypothetical protein	688	9.46439	1.47634e-21
peak_224	827561	WCW_RS03630	826528	827440	-1	ribonuclease HIII	462	10.6251	1.13877e-26
peak_224	827561	WCW_RS03635	827579	827987	1	transcriptional regulator	462	10.6251	1.13877e-26
peak_225	831569	WCW_RS03660	831092	831557	-1	hypothetical protein	394	4.6185	1.93264e-06
peak_226	839268	WCW_RS03700	839500	839869	1	membrane protein	513	4.4444	4.4069e-06
peak_227	840731	WCW_RS03705	839890	840619	-1	hypothetical protein	443	3.2184	0.000644541
peak_229	845233	WCW_RS03730	845190	846978	1	DNA primase	512	4.95333	3.64777e-07
peak_231	850505	WCW_RS03750	849633	850410	-1	hypothetical protein	367	3.24601	0.000585183
peak_231	850505	WCW_RS03755	850549	851296	1	hypothetical protein	367	3.24601	0.000585183
peak_232	855410	WCW_RS03775	854400	855204	-1	TIGR00159 family protein	637	10.3623	1.84062e-25
peak_233	856152	WCW_RS03780	855200	856028	-1	dihydropteroate synthase	562	7.07918	7.2506e-13
peak_233	856152	WCW_RS03785	856120	857500	1	cytochrome ubiquinol oxidase subunit I	562	7.07918	7.2506e-13
peak_234	859940	WCW_RS03795	858781	859789	-1	IS30 family transposase	534	6.18788	3.04886e-10
peak_234	859940	WCW_RS03800	860019	863151	1	hypothetical protein	534	6.18788	3.04886e-10
peak_236	863207	WCW_RS03805	863166	863865	1	lipoate--protein ligase A	497	8.08405	3.13252e-16
peak_237	866785	WCW_RS03820	865994	866816	-1	phosphoesterase	368	4.38729	5.73868e-06
peak_238	868584	WCW_RS03835	868114	868498	-1	hypothetical protein	521	11.1464	3.72869e-29
peak_239	870167	WCW_RS03845	869560	870175	-1	rRNA methyltransferase	307	2.52749	0.00574413
peak_240	872609	WCW_RS03860	872005	872482	-1	hypothetical protein	549	16.7876	1.50369e-63
peak_240	872609	WCW_RS03865	872651	873062	1	hypothetical protein	549	16.7876	1.50369e-63
peak_241	873562	WCW_RS03870	873051	873357	-1	30S ribosomal protein S14	538	16.562	6.56013e-62
peak_241	873562	WCW_RS03875	873366	873504	-1	50S ribosomal protein L36	538	16.562	6.56013e-62
peak_241	873562	WCW_RS03880	873686	873827	1	50S ribosomal protein L34	538	16.562	6.56013e-62
peak_241	873562	WCW_RS03885	873823	874171	1	ribonuclease P protein component	538	16.562	6.56013e-62
peak_242	875231	WCW_RS03890	874133	875285	-1	thioredoxin family protein	419	4.43072	4.696e-06
peak_242	875231	WCW_RS03895	875273	875756	1	hypothetical protein	419	4.43072	4.696e-06
peak_243	878623	WCW_RS03910	878052	878646	-1	CDP-diacylglycerol--glycerol-3-phosphate 3-phosphatidyltransferase	344	2.97471	0.00146634
peak_244	880533	WCW_RS03915	878682	880266	-1	hypothetical protein	684	18.5805	2.30891e-77
peak_244	880533	WCW_RS03925	880540	881530	1	ribose-phosphate pyrophosphokinase	684	18.5805	2.30891e-77
peak_247	898245	WCW_RS04005	896915	898325	-1	N-succinylglutamate 5-semialdehyde dehydrogenase	645	4.53205	2.92069e-06
peak_248	899557	WCW_RS04010	898413	899502	-1	IS630 family transposase	489	6.12401	4.56246e-10
peak_249	904599	WCW_RS04040	904503	905676	1	hypothetical protein	484	10.8429	1.07771e-27
peak_250	906158	WCW_RS04050	906281	907157	1	hypothetical protein	567	9.87605	2.64385e-23
peak_251	915048	WCW_RS04080	913936	915070	-1	hypothetical protein	518	8.28059	6.12853e-17
peak_252	916214	WCW_RS04085	915115	916171	-1	guanosine monophosphate reductase	425	7.96739	8.103e-16
peak_252	916214	WCW_RS04090	916238	917435	1	hypothetical protein	425	7.96739	8.103e-16
peak_253	921333	WCW_RS04105	919125	921315	-1	type III secretion inner membrane protein SctV	640	5.82969	2.77644e-09
peak_254	922447	WCW_RS04110	<921497	922532	-1	type III secretion system protein	529	8.99037	1.23204e-19
peak_256	934747	WCW_RS04165	932983	934690	-1	30S ribosomal protein S1	543	11.5137	5.62608e-31
peak_257	935399	WCW_RS04170	934952	935327	-1	hypothetical protein	588	7.30077	1.43059e-13
peak_257	935399	WCW_RS04175	935424	936228	1	aspartate kinase	588	7.30077	1.43059e-13
peak_258	936232	WCW_RS04180	936290	938255	1	hypothetical protein	494	3.55937	0.000185875
peak_260	939652	WCW_RS04185	938297	939413	-1	branched-chain amino acid transport system II carrier protein	655	14.3976	2.67798e-47
peak_260	939652	WCW_RS04190	939727	940432	1	ribulose-phosphate 3-epimerase	655	14.3976	2.67798e-47
peak_261	942972	WCW_RS04210	943045	943819	1	hypothetical protein	688	6.13572	4.23874e-10
peak_262	944786	WCW_RS04220	944136	944817	-1	Rossman fold protein, TIGR00730 family	501	7.06782	7.86911e-13
peak_263	947056	WCW_RS04230	945839	946766	-1	membrane protein	506	21.1125	3.05249e-99
peak_264	954346	WCW_RS04290	954597	954975	1	hypothetical protein	470	22.1081	1.32062e-108
peak_265	956563	WCW_RS04300	955639	956497	-1	peptide-methionine (S)-S-oxide reductase	535	7.70286	6.65263e-15
peak_265	956563	WCW_RS04305	956543	957587	1	hypothetical protein	535	7.70286	6.65263e-15
peak_267	958862	WCW_RS04315	958024	958768	-1	hypothetical protein	491	4.17595	1.4837e-05
peak_267	958862	WCW_RS04320	958846	961705	1	aconitate hydratase	491	4.17595	1.4837e-05
peak_268	962710	WCW_RS04330	962167	962680	-1	hypothetical protein	556	13.061	2.75067e-39
peak_268	962710	WCW_RS04335	962812	963841	1	hypothetical protein	556	13.061	2.75067e-39
peak_269	963928	WCW_RS04340	963909	964836	1	EamA family transporter	658	5.5522	1.4105e-08
peak_270	965112	WCW_RS04345	964808	965054	-1	hypothetical protein	660	4.28034	9.33024e-06
peak_270	965112	WCW_RS04350	965168	965798	1	thymidine kinase	660	4.28034	9.33024e-06
peak_272	967677	WCW_RS04355	<966122	967604	-1	ABC transporter ATP-binding protein	467	4.27407	9.59685e-06
peak_272	967677	WCW_RS04360	967743	968175	1	hypothetical protein	467	4.27407	9.59685e-06
peak_274	970088	WCW_RS09695	969135	969942	-1	glycerophosphoryl diester phosphodiesterase	357	2.64172	0.00412428
peak_274	970088	WCW_RS04375	970025	971585	1	hypothetical protein	357	2.64172	0.00412428
peak_275	973985	WCW_RS09700	973030	973897	-1	hypothetical protein	671	8.09847	2.78282e-16
peak_275	973985	WCW_RS04395	973961	974471	1	hypothetical protein	671	8.09847	2.78282e-16
peak_276	977236	WCW_RS04405	977189	978776	1	hypothetical protein	644	7.0802	7.19726e-13
peak_277	982081	WCW_RS04415	980581	981904	-1	hypothetical protein	498	13.7754	1.79228e-43
peak_277	982081	WCW_RS04425	982108	983638	1	hypothetical protein	498	13.7754	1.79228e-43
peak_279	993545	WCW_RS04480	992353	993460	-1	spermidine/putrescine ABC transporter ATP-binding protein	516	6.72339	8.8775e-12
peak_279	993545	WCW_RS04485	993601	994690	1	23S rRNA (adenine(2503)-C(2))-methyltransferase	516	6.72339	8.8775e-12
peak_280	997104	WCW_RS04500	996817	997027	-1	hypothetical protein	470	6.44061	5.94965e-11
peak_280	997104	WCW_RS04505	997206	997437	1	hypothetical protein	470	6.44061	5.94965e-11
peak_282	1002493	WCW_RS04525	1000512	1002402	-1	asparagine synthetase B	326	2.57017	0.00508246
peak_282	1002493	WCW_RS04530	1002514	1003069	1	hypothetical protein	326	2.57017	0.00508246
peak_284	1015710	WCW_RS04585	1015662	1016412	1	hypothetical protein	608	7.67136	8.50892e-15
peak_285	1020472	WCW_RS04605	1020109	1020427	-1	hypothetical protein	604	11.4604	1.04233e-30
peak_286	1021237	WCW_RS04610	1020658	1021162	-1	NUDIX domain-containing protein	518	17.2943	2.5985e-67
peak_288	1026596	WCW_RS04630	1024187	1026590	-1	hypothetical protein	655	2.84178	0.00224311
peak_288	1026596	WCW_RS04635	1026679	1028755	1	thymidylate kinase	655	2.84178	0.00224311
peak_289	1028782	WCW_RS04640	1028817	1030875	1	hypothetical protein	515	12.6165	8.5611e-37
peak_291	1035572	WCW_RS04670	1035027	1035558	-1	hypothetical protein	537	17.8442	1.60265e-71
peak_291	1035572	WCW_RS04675	1035755	1037117	1	sodium-dependent transporter	537	17.8442	1.60265e-71
peak_293	1038221	WCW_RS04685	1038199	1039042	1	hypothetical protein	683	13.118	1.29932e-39
peak_294	1040371	WCW_RS04695	1040350	1040857	1	type III secretion system chaperone	533	18.0358	5.10033e-73
peak_295	1041923	WCW_RS04700	1040898	1041750	-1	hypothetical protein	455	9.09485	4.73596e-20
peak_295	1041923	WCW_RS04705	1041825	1042245	1	single-stranded DNA-binding protein	455	9.09485	4.73596e-20
peak_295	1041923	WCW_RS04710	1042261	1043728	1	leucyl aminopeptidase	455	9.09485	4.73596e-20
peak_297	1048755	WCW_RS04740	1048782	1049712	1	hypothetical protein	467	5.0286	2.47e-07
peak_298	1051457	WCW_RS04755	1051470	1053300	1	hypothetical protein	355	2.45127	0.00711775
peak_300	1054997	WCW_RS04765	1054398	1054866	-1	hypothetical protein	463	14.643	7.47001e-49
peak_300	1054997	WCW_RS04770	1055043	1055433	1	response regulator	463	14.643	7.47001e-49
peak_301	1058077	WCW_RS04785	1057983	1058937	1	thioredoxin-disulfide reductase	453	4.01404	2.98437e-05
peak_302	1061752	WCW_RS04795	1059956	1061573	-1	cytochrome c assembly protein nrfI	615	6.37651	9.05858e-11
peak_304	1071449	WCW_RS04830	1071402	1074117	1	2-oxoglutarate dehydrogenase subunit E1	685	5.97691	1.13707e-09
peak_305	1077432	WCW_RS04845	1076592	1077159	-1	(Fe-S)-cluster assembly protein	525	5.95639	1.28934e-09
peak_305	1077432	WCW_RS04850	1077158	1077425	-1	ferredoxin	525	5.95639	1.28934e-09
peak_306	1081353	WCW_RS04860	1080194	1081304	-1	prolipoprotein diacylglyceryl transferase	463	13.6494	1.01795e-42
peak_307	1084126	WCW_RS04875	1082803	1084174	-1	chromosomal replication initiator protein DnaA	572	8.76814	9.08246e-19
peak_308	1086875	WCW_RS04880	1084328	1086797	-1	membrane protein insertase YidC	615	13.8774	4.34449e-44
peak_308	1086875	WCW_RS04885	1086925	1088725	1	serine/threonine protein kinase	615	13.8774	4.34449e-44
peak_309	1089371	WCW_RS04895	1089305	1089647	1	hypothetical protein	660	15.7549	3.1779e-56
peak_309	1089371	WCW_RS04900	1089666	1092174	1	DNA gyrase subunit B	660	15.7549	3.1779e-56
peak_311	1106034	WCW_RS04965	1100903	1105829	-1	type IV secretion protein Rhs	383	4.8851	5.16882e-07
peak_311	1106034	WCW_RS04970	1105985	1106969	1	2-succinyl-5-enolpyruvyl-6-hydroxy-3- cyclohexene-1-carboxylate synthase	383	4.8851	5.16882e-07
peak_312	1111361	WCW_RS05000	1111266	1112874	1	hypothetical protein	450	5.08005	1.88672e-07
peak_313	1114786	WCW_RS05010	1113935	1114655	-1	bifunctional demethylmenaquinone methyltransferase/2-methoxy-6-polyprenyl-1,4-benzoquinol methylase	528	12.8019	8.00184e-38
peak_313	1114786	WCW_RS05015	1114623	1114854	-1	hypothetical protein	528	12.8019	8.00184e-38
peak_314	1116845	WCW_RS05020	1114886	1116794	-1	hypothetical protein	468	7.23143	2.38961e-13
peak_316	1123935	WCW_RS05055	1123301	1123952	-1	membrane protein	434	4.72423	1.155e-06
peak_317	1127032	WCW_RS05065	1124876	1127006	-1	ribonuclease R	509	10.7896	1.92669e-27
peak_317	1127032	WCW_RS05070	1127095	1129663	1	leucine--tRNA ligase	509	10.7896	1.92669e-27
peak_318	1131327	WCW_RS05080	1130527	1131367	-1	hypothetical protein	584	2.44271	0.00728866
peak_320	1138942	WCW_RS05105	1136370	1138896	-1	hypothetical protein	443	7.08153	7.12871e-13
peak_321	1144283	WCW_RS05125	1142692	1144177	-1	histidine ammonia-lyase	386	3.9501	3.90593e-05
peak_321	1144283	WCW_RS05130	1144259	1144646	1	hypothetical protein	386	3.9501	3.90593e-05
peak_321	1144283	WCW_RS05135	1144649	1144991	1	hypothetical protein	386	3.9501	3.90593e-05
peak_322	1148566	WCW_RS05150	1146431	1148423	-1	acetyl-coenzyme A synthetase	578	8.58598	4.50321e-18
peak_322	1148566	WCW_RS05155	1148568	1149528	1	hypothetical protein	578	8.58598	4.50321e-18
peak_323	1149724	WCW_RS05160	1149715	1149976	1	hypothetical protein	520	13.3842	3.73873e-41
peak_323	1149724	WCW_RS05165	1150047	1150923	1	hypothetical protein	520	13.3842	3.73873e-41
peak_324	1150959	WCW_RS05170	1150965	1151580	1	peptidyl-prolyl cis-trans isomerase	367	3.29105	0.000499075
peak_325	1153445	WCW_RS05185	1152647	1153457	-1	carboxymethylenebutenolidase	522	7.72927	5.40822e-15
peak_325	1153445	WCW_RS05190	1153498	1153912	1	hypothetical protein	522	7.72927	5.40822e-15
peak_326	1156169	WCW_RS09730	1153892	1156010	-1	hypothetical protein	633	4.08389	2.2144e-05
peak_326	1156169	WCW_RS05200	1156092	1157346	1	KDO transferase	633	4.08389	2.2144e-05
peak_327	1161300	WCW_RS05210	1159151	1161059	-1	hypothetical protein	540	18.7094	2.07489e-78
peak_327	1161300	WCW_RS05225	1161483	1162854	1	L-serine ammonia-lyase	540	18.7094	2.07489e-78
peak_329	1170869	WCW_RS05260	1168315	1170865	-1	hypothetical protein	687	10.569	2.07506e-26
peak_330	1180608	WCW_RS05310	1180510	1181095	1	hypothetical protein	471	10.526	3.27945e-26
peak_331	1185463	WCW_RS05335	1184521	1185385	-1	hypothetical protein	607	5.75055	4.44768e-09
peak_332	1186636	WCW_RS05340	1185534	1186476	-1	cation transporter	687	10.9937	2.04864e-28
peak_332	1186636	WCW_RS05345	1186561	1187299	1	3-deoxy-manno-octulosonate cytidylyltransferase	687	10.9937	2.04864e-28
peak_333	1191716	WCW_RS05370	1190620	1191526	-1	alpha-L-glutamate ligase	489	6.09803	5.36911e-10
peak_333	1191716	WCW_RS05375	1191838	1193092	1	IS256 family transposase	489	6.09803	5.36911e-10
peak_334	1193661	WCW_RS05385	1193651	1194950	1	hydroxymethylglutaryl-CoA synthase	531	7.85748	1.95975e-15
peak_335	1200032	WCW_RS05420	1200189	1200960	1	ATP synthase subunit A	583	14.0833	2.4045e-45
peak_337	1209387	WCW_RS05470	1209378	1210896	1	glucose-6-phosphate dehydrogenase	667	7.561	1.99998e-14
peak_338	1216815	WCW_RS05500	1216813	1217833	1	tRNA (adenosine(37)-N6)-threonylcarbamoyltransferase complex transferase subunit TsaD	470	6.9157	2.32777e-12
peak_339	1217983	WCW_RS05505	1217894	1218050	1	50S ribosomal protein L33	582	9.39968	2.73658e-21
peak_339	1217983	WCW_RS05510	1218052	1220095	1	ABC transporter permease	582	9.39968	2.73658e-21
peak_340	1222319	WCW_RS05525	1222295	1223333	1	hypothetical protein	468	3.42042	0.000312622
peak_341	1226930	WCW_RS05545	1226933	1228127	1	glycine C-acetyltransferase	312	2.82929	0.00233259
peak_342	1228150	WCW_RS05550	1228156	1229179	1	L-threonine 3-dehydrogenase	414	3.12494	0.000889202
peak_343	1229995	WCW_RS05560	1229681	1230074	-1	hypothetical protein	522	9.78303	6.65794e-23
peak_344	1235425	WCW_RS05585	1234709	1235474	-1	triose-phosphate isomerase	677	11.9571	2.98073e-33
peak_344	1235425	WCW_RS05590	1235538	1236912	1	exodeoxyribonuclease VII large subunit	677	11.9571	2.98073e-33
peak_345	1236753	WCW_RS05595	1236908	1237157	1	exodeoxyribonuclease VII	472	6.53716	3.13487e-11
peak_347	1241480	WCW_RS05610	1240657	1241380	-1	SAM-dependent methyltransferase	511	6.89484	2.69634e-12
peak_347	1241480	WCW_RS05615	1241472	1241784	1	hypothetical protein	511	6.89484	2.69634e-12
peak_347	1241480	WCW_RS05620	1241780	1242362	1	septum formation protein Maf	511	6.89484	2.69634e-12
peak_348	1253440	WCW_RS05680	1252881	1253214	-1	hypothetical protein	565	9.4805	1.26535e-21
peak_348	1253440	WCW_RS05685	1253365	1254760	1	hypothetical protein	565	9.4805	1.26535e-21
peak_349	1257179	WCW_RS05695	1255954	1257076	-1	DNA polymerase III subunit beta	472	9.10292	4.3969e-20
peak_349	1257179	WCW_RS05700	1257236	1257707	1	SsrA-binding protein	472	9.10292	4.3969e-20
peak_351	1258662	WCW_RS05710	1258106	1258571	-1	hypothetical protein	500	7.07799	7.31324e-13
peak_351	1258662	WCW_RS05715	1258693	1259800	1	hypothetical protein	500	7.07799	7.31324e-13
peak_352	1263158	WCW_RS05740	1262148	1263144	-1	ketoacyl-ACP synthase III	510	7.73631	5.1173e-15
peak_353	1263810	WCW_RS05745	1263220	1263817	-1	recombination protein RecR	479	10.3956	1.29796e-25
peak_353	1263810	WCW_RS05750	1263924	1266366	1	outer membrane protein assembly factor BamA	479	10.3956	1.29796e-25
peak_355	1269541	WCW_RS05780	1269535	1270624	1	IS630 family transposase	549	5.52683	1.63033e-08
peak_357	1271671	WCW_RS05785	1270696	1271395	-1	hypothetical protein	565	3.8148	6.81466e-05
peak_357	1271671	WCW_RS05790	1271571	1272375	1	hypothetical protein	565	3.8148	6.81466e-05
peak_358	1275872	WCW_RS05805	1274829	1275858	-1	pyruvate dehydrogenase (acetyl-transferring) E1 component subunit alpha	618	12.3771	1.73809e-35
peak_359	1276581	WCW_RS05810	1275896	1276538	-1	hypothetical protein	642	6.07005	6.39343e-10
peak_360	1277805	WCW_RS05815	1276606	1277842	-1	proton/sodium-glutamate symport protein	455	10.2674	4.9395e-25
peak_360	1277805	WCW_RS05820	1278022	1280815	1	hypothetical protein	455	10.2674	4.9395e-25
peak_361	1286284	WCW_RS05855	1284059	1286267	-1	serine protease	460	4.85732	5.94913e-07
peak_362	1287655	WCW_RS05860	1286343	1287633	-1	aspartate aminotransferase family protein	436	7.1103	5.78971e-13
peak_362	1287655	WCW_RS05865	1287764	1289504	1	outer membrane protein assembly factor	436	7.1103	5.78971e-13
peak_363	1289476	WCW_RS05870	1289506	1291810	1	translocation/assembly module TamB	314	3.27285	0.000532354
peak_364	1296554	WCW_RS05885	1295321	1296452	-1	hypothetical protein	370	4.49335	3.50565e-06
peak_364	1296554	WCW_RS05890	1296498	1297323	1	ABC transporter permease	370	4.49335	3.50565e-06
peak_365	1299206	WCW_RS05905	1299212	1299782	1	DUF179 domain-containing protein	474	7.87656	1.68254e-15
peak_366	1300778	WCW_RS05915	1300253	1300709	-1	50S ribosomal protein L13	596	14.7887	8.66854e-50
peak_366	1300778	WCW_RS05920	1300887	1302207	1	tRNA (N6-isopentenyl adenosine(37)-C2)-methylthiotransferase MiaB	596	14.7887	8.66854e-50
peak_367	1304923	WCW_RS05930	1302825	1304823	-1	DNA ligase (NAD(+)) LigA	371	3.40335	0.000332826
peak_368	1307354	WCW_RS05940	1306018	1307302	-1	tRNA (N(6)-L-threonylcarbamoyladenosine(37)-C(2))- methylthiotransferase MtaB	467	5.34122	4.61604e-08
peak_368	1307354	WCW_RS05945	1307318	1308572	1	amine oxidoreductase	467	5.34122	4.61604e-08
peak_369	1317963	WCW_RS05995	1316947	1317949	-1	malate dehydrogenase	521	6.44959	5.6075e-11
peak_369	1317963	WCW_RS06000	1318076	1318745	1	7-carboxy-7-deazaguanine synthase	521	6.44959	5.6075e-11
peak_370	1324439	WCW_RS06030	1323944	1324208	-1	hypothetical protein	495	6.9563	1.74666e-12
peak_370	1324439	WCW_RS06035	1324340	1325453	1	hypothetical protein	495	6.9563	1.74666e-12
peak_371	1326215	WCW_RS06040	1325433	1326099	-1	adenylate kinase	533	11.2746	8.75994e-30
peak_371	1326215	WCW_RS06045	1326185	1326899	1	hypothetical protein	533	11.2746	8.75994e-30
peak_375	1334169	WCW_RS06085	1334404	1335019	1	hypothetical protein	681	19.5598	1.70357e-85
peak_376	1339626	WCW_RS06100	1337499	1339587	-1	sodium-translocating pyrophosphatase	320	2.85978	0.00211969
peak_376	1339626	WCW_RS06105	1339788	1341204	1	transporter	320	2.85978	0.00211969
peak_377	1343111	WCW_RS06115	1342189	1342774	-1	NADPH-dependent oxidoreductase	474	11.7127	5.48403e-32
peak_377	1343111	WCW_RS06120	1342777	1343206	-1	hypothetical protein	474	11.7127	5.48403e-32
peak_377	1343111	WCW_RS06125	1343274	1344780	1	hypothetical protein	474	11.7127	5.48403e-32
peak_379	1349112	WCW_RS06140	1347228	1349100	-1	DNA polymerase II	563	6.38367	8.64478e-11
peak_380	1350257	WCW_RS06145	1349273	1350299	-1	hypothetical protein	478	3.11923	0.000906635
peak_381	1351381	WCW_RS06150	1350369	1351371	-1	hypothetical protein	509	7.1811	3.45753e-13
peak_382	1356633	WCW_RS06165	1354936	1356700	-1	long-chain fatty acid--CoA ligase	491	3.38225	0.00035947
peak_383	1357519	WCW_RS06170	1356801	1357395	-1	hypothetical protein	367	3.62606	0.000143891
peak_383	1357519	WCW_RS06175	1357419	1358508	1	IS630 family transposase	367	3.62606	0.000143891
peak_384	1358569	WCW_RS06180	1358701	1359913	1	MFS transporter	547	5.86149	2.2936e-09
peak_385	1360165	WCW_RS06185	1360023	1360263	-1	hypothetical protein	485	3.87678	5.29238e-05
peak_386	1361502	WCW_RS06195	1360607	1361441	-1	glycosyl transferase	354	4.18995	1.39507e-05
peak_386	1361502	WCW_RS06200	1361538	1364571	1	glycine--tRNA ligase subunit alpha/beta	354	4.18995	1.39507e-05
peak_387	1366372	WCW_RS06205	1364577	1366344	-1	pyruvate kinase	461	17.6872	2.63004e-70
peak_387	1366372	WCW_RS06210	1366440	1367016	1	hypothetical protein	461	17.6872	2.63004e-70
peak_389	1374470	WCW_RS06245	1374605	1380365	1	excinuclease ABC subunit A	391	3.76163	8.44057e-05
peak_390	1381706	WCW_RS06250	1380589	1381759	-1	hypothetical protein	528	6.40902	7.32307e-11
peak_390	1381706	WCW_RS06255	1382044	1383367	1	hypothetical protein	528	6.40902	7.32307e-11
peak_393	1387486	WCW_RS06270	1386398	1387217	-1	hypothetical protein	594	7.84931	2.09173e-15
peak_393	1387486	WCW_RS06275	1387516	1388395	1	hypothetical protein	594	7.84931	2.09173e-15
peak_394	1390762	WCW_RS06290	1390747	1391890	1	D-alanine--D-alanine ligase	454	6.89799	2.63726e-12
peak_395	1392600	WCW_RS06295	1391978	1392425	-1	hypothetical protein	415	5.74891	4.49094e-09
peak_395	1392600	WCW_RS06300	1392520	1393738	1	3-phosphoshikimate 1-carboxyvinyltransferase	415	5.74891	4.49094e-09
peak_396	1395261	WCW_RS06315	1395234	1396605	1	bifunctional 3-dehydroquinate dehydratase/shikimate dehydrogenase	364	2.63088	0.00425826
peak_398	1410960	WCW_RS06365	1409801	1410923	-1	hypothetical protein	533	6.757	7.04372e-12
peak_399	1413663	WCW_RS06375	1412271	1413639	-1	transporter	597	5.04127	2.31223e-07
peak_400	1419263	WCW_RS06405	1416518	1419197	-1	hypothetical protein	372	3.49031	0.00024123
peak_401	1421045	WCW_RS06410	1419467	1420949	-1	hypothetical protein	501	6.86314	3.36816e-12
peak_401	1421045	WCW_RS06415	1420976	1422074	1	phospho-2-dehydro-3-deoxyheptonate aldolase	501	6.86314	3.36816e-12
peak_402	1428988	WCW_RS06450	1427957	1428953	-1	L,D-transpeptidase	521	12.9382	1.36916e-38
peak_403	1432216	WCW_RS06470	1431361	1432117	-1	hypothetical protein	583	5.92618	1.55028e-09
peak_403	1432216	WCW_RS06475	1432140	1432836	1	ribose 5-phosphate isomerase A	583	5.92618	1.55028e-09
peak_404	1433638	WCW_RS06485	1433315	1433615	-1	HPr family phosphocarrier protein	625	6.57212	2.48018e-11
peak_404	1433638	WCW_RS06490	1433750	1435559	1	oligoendopeptidase F	625	6.57212	2.48018e-11
peak_405	1435712	WCW_RS06495	1435698	1436019	1	molecular chaperone GroES	386	3.67735	0.000117833
peak_405	1435712	WCW_RS06500	1436040	1437666	1	molecular chaperone GroEL	386	3.67735	0.000117833
peak_406	1439133	WCW_RS06510	1438440	1438899	-1	hypothetical protein	474	21.6145	6.55541e-104
peak_407	1441556	WCW_RS06535	1441038	1441416	-1	hypothetical protein	546	9.44997	1.69462e-21
peak_407	1441556	WCW_RS06540	1441479	1442475	1	HIT family protein	546	9.44997	1.69462e-21
peak_408	1446033	WCW_RS06560	1445962	1446709	1	hypothetical protein	513	11.4671	9.64571e-31
peak_409	1449758	WCW_RS06575	1449831	1451409	1	lysine--tRNA ligase	519	19.3532	9.57539e-84
peak_410	1451495	WCW_RS09760	1451468	1452179	1	hypothetical protein	676	4.2212	1.21504e-05
peak_412	1458681	WCW_RS06605	1458201	1458525	-1	hypothetical protein	352	3.44192	0.0002888
peak_412	1458681	WCW_RS06610	1458688	1460314	1	hypothetical protein	352	3.44192	0.0002888
peak_413	1462106	WCW_RS06620	1460649	1462104	-1	cysteine--tRNA ligase	315	2.86167	0.00210705
peak_414	1464985	WCW_RS06625	1462126	1464871	-1	acylglycerophosphoethanolamine acyltransferase	467	6.66888	1.28877e-11
peak_414	1464985	WCW_RS06630	1465012	1465453	1	hypothetical protein	467	6.66888	1.28877e-11
peak_415	1467508	WCW_RS06640	1465871	1467122	-1	beta-ketoacyl-[acyl-carrier-protein] synthase II	527	10.1196	2.2602e-24
peak_415	1467508	WCW_RS06645	1467125	1467491	-1	ribosome silencing factor RsfS	527	10.1196	2.2602e-24
peak_417	1472509	WCW_RS06665	1470924	1472475	-1	hypothetical protein	616	9.38632	3.10655e-21
peak_418	1473535	WCW_RS06670	1472531	1473569	-1	tRNA (adenosine(37)-N6)-dimethylallyltransferase MiaA	528	5.86822	2.20255e-09
peak_419	1480652	WCW_RS06710	1479798	1480497	-1	nlpD cell wall-binding muramidase	688	6.113	4.88883e-10
peak_420	1483016	WCW_RS06720	1481762	1482968	-1	phospho-N-acetylmuramoyl-pentapeptide- transferase	477	12.7957	8.66776e-38
peak_420	1483016	WCW_RS06725	1483090	1484224	1	fatty acid desaturase	477	12.7957	8.66776e-38
peak_421	1484491	WCW_RS06735	1484577	1485393	1	rRNA (cytidine-2'-O-)-methyltransferase	538	16.9848	5.31806e-65
peak_422	1486801	WCW_RS06745	1486766	1487621	1	nicotinate-nucleotide diphosphorylase (carboxylating)	561	10.6755	6.62719e-27
peak_424	1497487	WCW_RS06785	1496040	1497423	-1	sodium-dependent transporter	481	8.46957	1.23147e-17
peak_424	1497487	WCW_RS06790	1497659	1498439	1	ATP-binding protein	481	8.46957	1.23147e-17
peak_425	1501324	WCW_RS06800	1500146	1501265	-1	RNA helicase	565	11.2073	1.87759e-29
peak_425	1501324	WCW_RS06805	1501469	1501907	1	hypothetical protein	565	11.2073	1.87759e-29
peak_426	1505930	WCW_RS06820	1503619	1505791	-1	phosphohydrolase	510	8.94282	1.89682e-19
peak_426	1505930	WCW_RS06825	1506022	1506991	1	UDP-glucose 4-epimerase GalE	510	8.94282	1.89682e-19
peak_427	1510442	WCW_RS06860	1510372	1511731	1	DNA polymerase III subunit gamma/tau	616	6.97086	1.57501e-12
peak_428	1515357	WCW_RS06880	1514072	1515047	-1	HPr kinase/phosphorylase	494	8.56817	5.25722e-18
peak_429	1518146	WCW_RS06905	1518153	1518933	1	undecaprenyl-diphosphatase 1	490	12.6249	7.69607e-37
peak_430	1518908	WCW_RS06910	1518887	1521371	1	DNA translocase FtsK	483	5.28493	6.28761e-08
peak_432	1523475	WCW_RS06920	1522263	1523412	-1	molecular chaperone DnaJ	689	17.8639	1.12742e-71
peak_433	1525608	WCW_RS06935	1524487	1525678	-1	deoxyguanosinetriphosphate triphosphohydrolase	688	12.8303	5.54606e-38
peak_435	1532477	WCW_RS06960	1532500	1533664	1	rhomboid family intramembrane serine protease	644	5.30578	5.60968e-08
peak_436	1533709	WCW_RS06965	1533689	1534595	1	ribonuclease Z	470	6.23117	2.31487e-10
peak_437	1536466	WCW_RS06975	1535481	1536489	-1	glycosyl transferase	396	3.21961	0.000641822
peak_438	1537623	WCW_RS06980	1536552	1537539	-1	glycosyl transferase	274	2.48845	0.0064151
peak_438	1537623	WCW_RS06985	1537613	1539194	1	ABC-F family ATPase	274	2.48845	0.0064151
peak_439	1541776	WCW_RS07005	1541697	1542942	1	gamma-glutamyl-phosphate reductase	398	3.27077	0.000536268
peak_441	1545913	WCW_RS07020	1545111	1545888	-1	hypothetical protein	483	17.5092	6.09492e-69
peak_441	1545913	WCW_RS07025	1546055	1547540	1	serine hydroxymethyltransferase	483	17.5092	6.09492e-69
peak_442	1547677	WCW_RS07030	1547649	1548240	1	ATP-dependent Clp protease proteolytic subunit	614	12.0048	1.67732e-33
peak_443	1549195	WCW_RS07040	1549210	1550422	1	hypothetical protein	627	9.71915	1.24928e-22
peak_444	1553942	WCW_RS07065	1552918	1553842	-1	serine/threonine dehydratase	575	5.53839	1.52636e-08
peak_444	1553942	WCW_RS07070	1553921	1554926	1	hypothetical protein	575	5.53839	1.52636e-08
peak_445	1555777	WCW_RS07075	1554926	1555751	-1	short chain dehydrogenase	461	4.82475	7.00884e-07
peak_445	1555777	WCW_RS07080	1555864	1557316	1	multidrug resistance protein	461	4.82475	7.00884e-07
peak_446	1562383	WCW_RS07100	1561573	1562347	-1	3-hydroxybutyryl-CoA dehydrogenase	437	3.70021	0.000107709
peak_446	1562383	WCW_RS07105	1562416	1563235	1	2-methylisocitrate lyase	437	3.70021	0.000107709
peak_447	1569162	WCW_RS07130	1567967	1568990	-1	type I glyceraldehyde-3-phosphate dehydrogenase	483	16.2538	1.05042e-59
peak_448	1571804	WCW_RS07150	1571409	1571778	-1	30S ribosomal protein S13	458	17.1065	6.63235e-66
peak_449	1573165	WCW_RS07155	1571884	1573255	-1	preprotein translocase subunit SecY	490	16.9142	1.76647e-64
peak_450	1581861	WCW_RS07245	1581100	1581763	-1	50S ribosomal protein L3	466	20.9032	2.50335e-97
peak_452	1584243	WCW_RS07260	1583436	1584216	-1	hypothetical protein	528	10.1414	1.80921e-24
peak_453	1584934	WCW_RS07265	1584350	1584989	-1	hypothetical protein	583	3.13681	0.000853991
peak_455	1588134	WCW_RS07285	1587298	1588180	-1	UDP-3-O-[3-hydroxymyristoyl] N-acetylglucosamine deacetylase	577	12.2453	8.89786e-35
peak_456	1592769	WCW_RS07305	1591790	1592609	-1	hypothetical protein	329	3.4132	0.000321026
peak_456	1592769	WCW_RS07310	1592737	1593874	1	SAM-dependent methyltransferase	329	3.4132	0.000321026
peak_457	1593955	WCW_RS07315	1593970	1594978	1	hypothetical protein	470	12.137	3.36431e-34
peak_458	1598285	WCW_RS07330	1596999	1598280	-1	D-alanyl-D-alanine carboxypeptidase	638	5.04975	2.21196e-07
peak_458	1598285	WCW_RS07335	1598406	1598841	1	hypothetical protein	638	5.04975	2.21196e-07
peak_459	1600526	WCW_RS07345	1599420	1600464	-1	hypothetical protein	507	13.259	2.00226e-40
peak_460	1605849	WCW_RS07355	1604433	1605786	-1	MFS transporter	479	15.6369	2.04059e-55
peak_460	1605849	WCW_RS07360	1605993	1608318	1	hypothetical protein	479	15.6369	2.04059e-55
peak_461	1608445	WCW_RS07365	1608376	1609819	1	histidine--tRNA ligase	525	10.4716	5.8347e-26
peak_462	1611874	WCW_RS07375	1611998	1612751	1	peptidyl-prolyl cis-trans isomerase	470	6.74711	7.54114e-12
peak_463	1614541	WCW_RS07395	1614480	1615464	1	rhodanese domain-containing protein	487	11.6446	1.22273e-31
peak_464	1617117	WCW_RS07410	1616817	1617021	-1	hypothetical protein	684	17.3356	1.26624e-67
peak_466	1622976	WCW_RS07430	1620493	1622887	-1	phenylalanine--tRNA ligase subunit beta	482	5.3958	3.4109e-08
peak_466	1622976	WCW_RS07435	1623045	1623477	1	nucleoside-diphosphate kinase	482	5.3958	3.4109e-08
peak_467	1628785	WCW_RS07470	1628186	1628699	-1	2-amino-4-hydroxy-6- hydroxymethyldihydropteridine diphosphokinase	682	18.7612	7.83749e-79
peak_468	1629687	WCW_RS07480	1628976	1629342	-1	hypothetical protein	445	16.9787	5.90083e-65
peak_468	1629687	WCW_RS07485	1629422	1629698	-1	hypothetical protein	445	16.9787	5.90083e-65
peak_469	1630387	WCW_RS07490	1629848	1630295	-1	D-tyrosyl-tRNA(Tyr) deacylase	671	6.2787	1.70706e-10
peak_469	1630387	WCW_RS07495	1630401	1631247	1	hypothetical protein	671	6.2787	1.70706e-10
peak_470	1632702	WCW_RS07505	1632140	1632437	-1	hypothetical protein	667	7.95502	8.9552e-16
peak_470	1632702	WCW_RS07510	1632452	1632752	-1	hypothetical protein	667	7.95502	8.9552e-16
peak_471	1637190	WCW_RS07525	1635318	1637136	-1	DNA topoisomerase IV subunit B	502	5.18366	1.08786e-07
peak_471	1637190	WCW_RS07530	1637220	1638234	1	UDP-N-acetylglucosamine 4,6-dehydratase (inverting)	502	5.18366	1.08786e-07
peak_472	1638331	WCW_RS07535	1638278	1639307	1	glutamyl-tRNA reductase	450	2.61997	0.00439683
peak_473	1642539	WCW_RS07550	1641616	1642510	-1	deoxyribonuclease IV	624	7.2194	2.6108e-13
peak_473	1642539	WCW_RS07555	1642572	1643922	1	lipid II flippase MurJ	624	7.2194	2.6108e-13
peak_474	1648466	WCW_RS07565	1647857	1648478	-1	30S ribosomal protein S4	504	13.2361	2.7143e-40
peak_474	1648466	WCW_RS07570	1648684	1649323	1	two-component sensor histidine kinase	504	13.2361	2.7143e-40
peak_476	1652417	WCW_RS07585	1651392	1652481	-1	IS630 family transposase	366	3.39167	0.000347344
peak_478	1655930	WCW_RS07600	1654394	1655654	-1	hypothetical protein	673	7.90326	1.35852e-15
peak_478	1655930	WCW_RS07605	1656011	1657100	1	IS630 family transposase	673	7.90326	1.35852e-15
peak_481	1666653	WCW_RS07635	1665914	1666553	-1	ribosomal subunit interface protein	619	17.1101	6.2425e-66
peak_482	1667561	WCW_RS07655	1667565	1668345	1	hypothetical protein	514	16.6124	2.83177e-62
peak_483	1668780	WCW_RS07665	1668980	1671737	1	ribonucleoside-diphosphate reductase subunit alpha	490	17.1623	2.54289e-66
peak_484	1679521	WCW_RS07685	1675699	1679170	-1	helicase	565	21.1496	1.39189e-99
peak_484	1679521	WCW_RS07695	1679688	1681011	1	trigger factor	565	21.1496	1.39189e-99
peak_485	1681132	WCW_RS07700	1681150	1681798	1	ATP-dependent Clp protease proteolytic subunit	516	17.6819	2.89098e-70
peak_486	1683230	WCW_RS09775	1683202	1684147	1	hypothetical protein	687	11.4377	1.35496e-30
peak_488	1697262	WCW_RS07755	1697167	1697998	1	hypothetical protein	426	4.1293	1.81933e-05
peak_489	1698648	WCW_RS07765	1698606	1700397	1	EscD/YscD/HrpQ family type III secretion system inner membrane ring protein	530	5.03501	2.38909e-07
peak_490	1700748	WCW_RS07775	1701098	1701389	1	hypothetical protein	689	22.3852	2.74262e-111
peak_491	1705671	WCW_RS07805	1705761	1706607	1	hypothetical protein	594	11.7403	3.96081e-32
peak_492	1706680	WCW_RS09785	1706609	1707107	1	type III secretion translocase SctQ	507	9.43965	1.87018e-21
peak_493	1708818	WCW_RS07820	1708845	1712175	1	hypothetical protein	472	10.5055	4.07244e-26
peak_494	1715330	WCW_RS07835	1713466	1715299	-1	sulfate permease	489	11.8464	1.12313e-32
peak_494	1715330	WCW_RS07840	1715426	1716791	1	ribosome biogenesis GTPase Der	489	11.8464	1.12313e-32
peak_495	1721609	WCW_RS07850	1720465	1721575	-1	alanine dehydrogenase	427	6.2216	2.46048e-10
peak_496	1725438	WCW_RS07855	1721646	1725345	-1	hypothetical protein	496	7.10845	5.86748e-13
peak_496	1725438	WCW_RS07860	1725457	1726729	1	serine--tRNA ligase	496	7.10845	5.86748e-13
peak_498	1727767	WCW_RS07865	1726725	1727769	-1	hypothetical protein	546	3.56521	0.000181782
peak_499	1729396	WCW_RS07870	1727916	1729254	-1	hypothetical protein	573	7.5951	1.53779e-14
peak_499	1729396	WCW_RS07875	1729436	1730189	1	hypothetical protein	573	7.5951	1.53779e-14
peak_500	1735394	WCW_RS07890	1735376	1736546	1	heat-inducible transcriptional repressor HrcA	414	2.62787	0.00429607
peak_501	1751844	WCW_RS07910	1740892	1751827	-1	hypothetical protein	429	3.81065	6.93001e-05
peak_502	1752998	WCW_RS07915	1751933	1752887	-1	LD-carboxypeptidase	689	5.81775	3e-09
peak_503	1754294	WCW_RS07930	1754303	1755344	1	peptidase	492	7.88151	1.61728e-15
peak_505	1761968	WCW_RS07955	1760856	1761843	-1	GTPase ObgE	512	13.0525	3.0751e-39
peak_506	1762656	WCW_RS07965	1762189	1762573	-1	50S ribosomal protein L21	526	16.915	1.74555e-64
peak_506	1762656	WCW_RS07970	1762711	1763692	1	D-2-hydroxyacid dehydrogenase	526	16.915	1.74555e-64
peak_508	1778084	WCW_RS08025	1775922	1777917	-1	tail-specific protease	478	4.58155	2.30773e-06
peak_508	1778084	WCW_RS08030	1778045	1778792	1	segregation and condensation protein A	478	4.58155	2.30773e-06
peak_510	1786483	WCW_RS08070	1785468	1786314	-1	ATP-binding protein	560	8.37535	2.75296e-17
peak_510	1786483	WCW_RS08075	1786797	1787295	1	hypothetical protein	560	8.37535	2.75296e-17
peak_511	1787491	WCW_RS08080	1787669	1789217	1	ATPase AAA	614	12.7551	1.46012e-37
peak_512	1789388	WCW_RS08085	1789392	1793970	1	preprotein translocase subunit SecDF	489	7.32035	1.23663e-13
peak_513	1794083	WCW_RS08090	1794064	1795828	1	single-stranded-DNA-specific exonuclease RecJ	530	6.504	3.91048e-11
peak_515	1798774	WCW_RS08105	1798786	1800310	1	glutamate--tRNA ligase	461	8.28323	5.99417e-17
peak_516	1802298	WCW_RS08110	1800296	1802192	-1	hypothetical protein	331	3.075	0.00105253
peak_516	1802298	WCW_RS08115	1802261	1802900	1	DedA family protein	331	3.075	0.00105253
peak_517	1803018	WCW_RS08120	1802942	1803455	1	CDP-diacylglycerol--glycerol-3-phosphate 3-phosphatidyltransferase	688	11.2035	1.95881e-29
peak_518	1804908	WCW_RS08125	1803578	1804832	-1	IS256 family transposase	591	4.79847	7.99396e-07
peak_519	1807039	WCW_RS08135	1806226	1806967	-1	Eco47II family restriction endonuclease	442	3.55001	0.000192608
peak_519	1807039	WCW_RS08140	1807136	>1807955	1	transposase	442	3.55001	0.000192608
peak_522	1811856	WCW_RS08165	1810270	1811827	-1	ATPase AAA	490	8.67723	2.02763e-18
peak_523	1813566	WCW_RS08170	1811948	1813544	-1	ATPase AAA	528	13.7908	1.44774e-43
peak_525	1817901	WCW_RS08195	1817127	1817724	-1	YihA family ribosome biogenesis GTP-binding protein	687	6.42617	6.54302e-11
peak_526	1818942	WCW_RS08205	1818142	1818865	-1	hypothetical protein	597	10.9171	4.77547e-28
peak_526	1818942	WCW_RS08210	1818955	1820065	1	glutamate dehydrogenase	597	10.9171	4.77547e-28
peak_527	1820139	WCW_RS08215	1820085	1821816	1	arginine--tRNA ligase	507	10.4612	6.51235e-26
peak_528	1824820	WCW_RS08225	1823923	1824754	-1	chromosome partitioning protein	456	5.2848	6.29194e-08
peak_528	1824820	WCW_RS08230	1824793	1825561	1	hypothetical protein	456	5.2848	6.29194e-08
peak_529	1825783	WCW_RS08235	1826039	1826225	1	hypothetical protein	530	14.0304	5.07564e-45
peak_530	1836261	WCW_RS08270	1835037	1835871	-1	secretion protein HlyD	671	19.9342	1.02751e-88
peak_533	1841089	WCW_RS08290	1841273	1842101	1	hypothetical protein	682	20.2025	4.65119e-91
peak_534	1846994	WCW_RS08305	1844580	1846596	-1	hypothetical protein	531	6.56046	2.68215e-11
peak_534	1846994	WCW_RS08310	1846564	1846822	-1	hypothetical protein	531	6.56046	2.68215e-11
peak_534	1846994	WCW_RS08315	1847057	1847600	1	hypothetical protein	531	6.56046	2.68215e-11
peak_535	1848608	WCW_RS08320	1847565	1848537	-1	KpsF/GutQ family sugar-phosphate isomerase	472	8.52491	7.64665e-18
peak_535	1848608	WCW_RS08325	1848622	1850083	1	isocitrate dehydrogenase	472	8.52491	7.64665e-18
peak_536	1851286	WCW_RS08330	1850089	1851322	-1	dicarboxylate/amino acid:cation symporter	541	16.1635	4.55834e-59
peak_537	1853111	WCW_RS08340	1852478	1853093	-1	phosphoheptose isomerase	651	12.0009	1.7568e-33
peak_537	1853111	WCW_RS08345	1853206	1855399	1	hypothetical protein	651	12.0009	1.7568e-33
peak_538	1855488	WCW_RS08350	1855445	1856684	1	hypothetical protein	486	5.07882	1.8989e-07
peak_539	1857302	WCW_RS08360	1857551	1858448	1	5-methyltetrahydropteroyltriglutamate-- homocysteine S-methyltransferase	283	3.15575	0.000800431
peak_541	1868389	WCW_RS08420	1867779	1868145	-1	RNA polymerase-binding transcription factor	499	18.2336	1.39601e-74
peak_543	1880727	WCW_RS08470	1880179	1880635	-1	biotin transporter BioY	478	8.88128	3.30484e-19
peak_544	1881285	WCW_RS08475	1880798	1881194	-1	hypothetical protein	518	8.8001	6.83448e-19
peak_545	1886141	WCW_RS08510	1886176	1887106	1	ABC-type transporter, substrate-binding lipoprotein	634	17.2413	6.50405e-67
peak_546	1890052	WCW_RS08535	1890098	>1891475	1	DNA helicase	473	14.2125	3.83358e-46
peak_547	1891764	WCW_RS08540	1891797	1893639	1	tRNA uridine-5-carboxymethylaminomethyl(34) synthesis enzyme MnmG	472	16.4868	2.28155e-61
peak_548	1896786	WCW_RS08560	1895871	1896666	-1	hypothetical protein	464	17.501	7.03597e-69
peak_549	1902150	WCW_RS08580	1901052	1902033	-1	succinate dehydrogenase	421	3.90584	4.69487e-05
peak_549	1902150	WCW_RS08585	1902162	1903521	1	tRNA uridine-5-carboxymethylaminomethyl(34) synthesis GTPase MnmE	421	3.90584	4.69487e-05
peak_550	1906967	WCW_RS08605	1905199	1906732	-1	hypothetical protein	522	10.6352	1.02175e-26
peak_550	1906967	WCW_RS08610	1906868	1907936	1	ADP-heptose--LPS heptosyltransferase	522	10.6352	1.02175e-26
peak_551	1909313	WCW_RS08620	1909301	1910726	1	transcriptional regulator	350	3.41526	0.000318611
peak_553	1920018	WCW_RS08665	1919945	1920452	1	hypothetical protein	487	4.79571	8.10514e-07
peak_554	1923355	WCW_RS08685	1923617	1924790	1	hypothetical protein	687	4.47943	3.74219e-06
peak_557	1926319	WCW_RS08695	1925748	1926012	-1	transposase	399	8.40961	2.05691e-17
peak_558	1934965	WCW_RS08715	1934947	1938265	1	serine/threonine protein kinase	451	3.68819	0.000112927
peak_560	1944037	WCW_RS08730	1942404	1943856	-1	porin	478	4.1623	1.57532e-05
peak_560	1944037	WCW_RS08735	1944034	1945333	1	O-antigen translocase	478	4.1623	1.57532e-05
peak_561	1945290	WCW_RS09800	1945329	1945689	1	hypothetical protein	687	4.11413	1.94319e-05
peak_562	1947336	WCW_RS08750	1947315	1948638	1	UDP-N-acetyl-D-glucosamine dehydrogenase	479	8.32796	4.11229e-17
peak_563	1961284	WCW_RS08790	1960134	1960968	-1	hypothetical protein	688	4.50542	3.31206e-06
peak_564	1968031	WCW_RS08810	1967363	1967987	-1	hydrolase	504	6.26559	1.85708e-10
peak_564	1968031	WCW_RS08815	1968022	1968976	1	NAD-dependent epimerase	504	6.26559	1.85708e-10
peak_565	1969082	WCW_RS08820	1969022	1970072	1	tyrosine protein phosphatase	687	4.30159	8.479e-06
peak_566	1971555	WCW_RS08825	1970049	1971375	-1	23S rRNA (uracil-5-)-methyltransferase RumA	457	12.0623	8.34772e-34
peak_566	1971555	WCW_RS08830	1971470	1972142	1	hypothetical protein	457	12.0623	8.34772e-34
peak_567	1978650	WCW_RS08855	1977703	1978618	-1	hypothetical protein	487	17.4788	1.03951e-68
peak_568	1984629	WCW_RS08865	1980928	1984546	-1	proline dehydrogenase	440	7.83952	2.26135e-15
peak_568	1984629	WCW_RS08870	1984647	1985889	1	hypothetical protein	440	7.83952	2.26135e-15
peak_569	1986381	WCW_RS08880	1986308	1987988	1	molecular chaperone GroEL	638	4.01827	2.93133e-05
peak_571	1994710	WCW_RS08910	1993243	1994608	-1	potassium uptake system, Trk family	402	4.07216	2.32899e-05
peak_571	1994710	WCW_RS08915	1994771	1999811	1	rhs family protein	402	4.07216	2.32899e-05
peak_572	2000483	WCW_RS08930	2000507	2001143	1	MBL fold hydrolase	504	14.9437	8.5589e-51
peak_574	2003554	WCW_RS08945	2002246	2003542	-1	phosphopyruvate hydratase	474	11.1618	3.13475e-29
peak_575	2004788	WCW_RS08950	2003595	2004753	-1	ribosome small subunit-dependent GTPase	527	8.45358	1.41247e-17
peak_575	2004788	WCW_RS08955	2004881	2005517	1	hypothetical protein	527	8.45358	1.41247e-17
peak_577	2008476	WCW_RS08970	2007317	2008529	-1	[cytidine(C)-cytidine(C)-adenosine (A)]-adding enzyme	685	8.02908	4.91049e-16
peak_577	2008476	WCW_RS08975	2008590	2010339	1	DNA mismatch repair protein MutL	685	8.02908	4.91049e-16
peak_579	2013295	WCW_RS08990	2013253	2014222	1	ATPase	483	7.15754	4.1069e-13
peak_582	2028095	WCW_RS09035	2026849	2028061	-1	hypothetical protein	434	5.7552	4.32689e-09
peak_582	2028095	WCW_RS09040	2028194	2028572	1	transposase	434	5.7552	4.32689e-09
peak_583	2032154	WCW_RS09065	2031772	2032219	-1	hypothetical protein	459	7.18577	3.34142e-13
peak_584	2033155	WCW_RS09070	2032312	2032984	-1	uracil-DNA glycosylase	687	14.8207	5.38292e-50
peak_584	2033155	WCW_RS09075	2033148	2033400	1	hypothetical protein	687	14.8207	5.38292e-50
peak_585	2038642	WCW_RS09110	2038631	2040233	1	hypothetical protein	514	3.57812	0.000173035
peak_586	2044476	WCW_RS09145	2044512	2045766	1	IS256 family transposase	572	2.85037	0.00218339
peak_590	2060908	WCW_RS09205	2059375	2060848	-1	hypothetical protein	541	6.84202	3.90414e-12
peak_590	2060908	WCW_RS09210	2060983	2061409	1	hypothetical protein	541	6.84202	3.90414e-12
peak_592	2064713	WCW_RS09225	2063580	2064666	-1	mscS family protein	462	7.53363	2.4675e-14
peak_592	2064713	WCW_RS09230	2064787	2065576	1	hypothetical protein	462	7.53363	2.4675e-14
peak_593	2065555	WCW_RS09235	2065609	2066389	1	glycerophosphoryl diester phosphodiesterase	448	3.24465	0.00058797
peak_594	2068770	WCW_RS09250	2068862	2069537	1	hypothetical protein	683	12.9176	1.78996e-38
peak_595	2070441	WCW_RS09255	2069544	2070399	-1	phenazine biosynthesis-like protein	503	6.0647	6.61002e-10
peak_595	2070441	WCW_RS09260	2070591	2070855	1	hypothetical protein	503	6.0647	6.61002e-10
peak_597	2073510	WCW_RS09270	2072395	2073445	-1	hypothetical protein	491	5.42211	2.94495e-08
peak_598	2077138	WCW_RS09275	2073569	2076851	-1	hypothetical protein	465	18.7625	7.65463e-79
peak_598	2077138	WCW_RS09285	2077202	2078030	1	30S ribosomal protein S2	465	18.7625	7.65463e-79
peak_599	2078911	WCW_RS09295	2079009	2079738	1	UMP kinase	539	7.80129	3.06393e-15
peak_600	2080476	WCW_RS09315	2080708	2081263	1	hypothetical protein	549	23.1823	3.43455e-119
peak_601	2084009	WCW_RS09325	2082441	2084082	-1	acylase	586	15.5055	1.59204e-54
peak_602	2085108	WCW_RS09335	2084729	2085017	-1	30S ribosomal protein S20	476	18.6309	9.0272e-78
peak_602	2085108	WCW_RS09340	2085172	2086027	1	ribosomal large subunit pseudouridine synthase A	476	18.6309	9.0272e-78
peak_604	2089495	WCW_RS09825	2088613	2089417	-1	transcription factor, CoiA-like family	464	17.6682	3.68732e-70
peak_604	2089495	WCW_RS09365	2089607	2091275	1	RNA polymerase sigma factor	464	17.6682	3.68732e-70
peak_606	2098288	WCW_RS09390	2096930	2097928	-1	transposase	542	7.14405	4.53113e-13
peak_607	2107130	WCW_RS09430	2106642	2107155	-1	cytochrome b6	504	5.84548	2.52556e-09
peak_608	2109191	WCW_RS09435	2107297	2109133	-1	pyridine nucleotide-disulfide oxidoreductase	670	9.62247	3.21333e-22
peak_609	2110868	WCW_RS09445	2109563	2110544	-1	tRNA dihydrouridine synthase DusB	686	13.1763	6.0068e-40
peak_609	2110868	WCW_RS09450	2110544	2110808	-1	YggT family protein	686	13.1763	6.0068e-40
peak_609	2110868	WCW_RS09455	2110999	2112718	1	hypothetical protein	686	13.1763	6.0068e-40

## Sheet: Wcw_1456 specific
Specific peaks of Wcw_1456
Peak ID	Peak centre	Locus tag	Start	End	Strand	Product	Peak length	Peak shape score	P-value
peak_1	36942	WCW_RS00145	36858	38589	1	exodeoxyribonuclease V subunit alpha	481	2.97977	0.00144231
peak_3	86107	WCW_RS00370	85477	86134	-1	hypothetical protein	526	9.37144	3.5774e-21
peak_4	108693	WCW_RS00490	107343	108750	-1	hypothetical protein	579	3.25999	0.000557077
peak_14	239956	WCW_RS01045	239870	241505	1	NAD+ synthase	459	13.2579	2.03126e-40
peak_20	286099	WCW_RS01210	286042	286912	1	hypothetical protein	495	2.40627	0.00805815
peak_25	328554	WCW_RS01390	327175	328603	-1	anion permease	483	7.38512	7.61563e-14
peak_28	345369	WCW_RS01475	344888	345362	-1	30S ribosomal protein S7	544	11.2169	1.68364e-29
peak_36	389295	WCW_RS01675	388893	389289	-1	type III secretion chaperone	549	12.2615	7.28778e-35
peak_38	420041	WCW_RS01830	419994	420975	1	peptide chain release factor 2	466	3.55166	0.000191407
peak_42	446475	WCW_RS01945	446388	447366	1	fatty acid/phospholipid synthesis protein PlsX	486	9.48758	1.18226e-21
peak_43	468399	WCW_RS02050	468342	469482	1	metallopeptidase M50 family	638	3.69131	0.000111553
peak_44	470162	WCW_RS02055	469788	469974	-1	hypothetical protein	580	5.50368	1.85973e-08
peak_46	489954	WCW_RS02130	489891	490701	1	sugar dehydrogenase	278	2.398	0.00824234
peak_51	593307	WCW_RS02585	593451	593736	1	hypothetical protein	688	5.90384	1.77568e-09
peak_53	620832	WCW_RS02745	620743	622447	1	hypothetical protein	518	2.78398	0.00268482
peak_54	632595	WCW_RS02805	632673	633216	1	transcription termination/antitermination protein NusG	499	14.5999	1.40536e-48
peak_55	633762	WCW_RS02815	633667	634366	1	50S ribosomal protein L1	509	11.8393	1.22246e-32
peak_58	639449	WCW_RS02835	639375	643539	1	DNA-directed RNA polymerase subunit beta'	556	7.29168	1.53058e-13
peak_64	655456	WCW_RS02900	655409	656708	1	ATP synthase subunit B	497	3.89351	4.94019e-05
peak_76	826801	WCW_RS03625	826088	826532	-1	hypothetical protein	481	3.51284	0.000221669
peak_81	884109	WCW_RS03955	884055	885036	1	ADP-L-glycero-D-mannoheptose-6-epimerase	480	6.87214	3.16234e-12
peak_84	924191	WCW_RS04120	924124	924610	1	hypothetical protein	464	4.37884	5.96571e-06
peak_85	929014	WCW_RS04145	927999	928761	-1	tRNA pseudouridine(55) synthase TruB	618	10.4996	4.33763e-26
peak_85	929014	WCW_RS04150	928705	929098	-1	ribosome-binding factor A	618	10.4996	4.33763e-26
peak_86	931549	WCW_RS04155	929094	931632	-1	translation initiation factor IF-2	466	10.3588	1.90815e-25
peak_88	941194	WCW_RS04205	941495	942869	1	acetyl-CoA carboxylase biotin carboxylase subunit	409	4.95263	3.6609e-07
peak_89	943854	WCW_RS04215	943847	944099	1	hypothetical protein	670	7.89572	1.44323e-15
peak_95	983925	WCW_RS04435	984187	984385	1	50S ribosomal protein L35	630	13.5347	4.87975e-42
peak_96	984552	WCW_RS04445	984812	985841	1	phenylalanine--tRNA ligase subunit alpha	523	12.5926	1.15918e-36
peak_99	1016424	WCW_RS04590	1016441	1017590	1	cysteine sulfinate desulfinase	409	3.1373	0.000852571
peak_101	1024174	WCW_RS04625	1022999	1024166	-1	hypothetical protein	392	2.96239	0.0015263
peak_102	1031079	WCW_RS04645	1030984	1032385	1	magnesium transporter	490	8.73552	1.21273e-18
peak_104	1039141	WCW_RS04690	1039105	1040131	1	tRNA preQ1(34) S-adenosylmethionine ribosyltransferase-isomerase QueA	575	3.47504	0.000255393
peak_106	1043918	WCW_RS04715	1043862	1044882	1	aspartate-semialdehyde dehydrogenase	600	7.71367	6.11239e-15
peak_107	1047370	WCW_RS04730	1047328	1048261	1	hypothetical protein	580	5.15457	1.27106e-07
peak_113	1092260	WCW_RS04905	1092195	1094658	1	DNA gyrase subunit A	559	4.28101	9.30219e-06
peak_115	1118321	WCW_RS05025	1116867	1118397	-1	ribonuclease Y	686	2.69084	0.00356359
peak_116	1120053	WCW_RS05030	1118400	1119699	-1	hypothetical protein	508	16.5035	1.73194e-61
peak_116	1120053	WCW_RS05035	1119686	1120148	-1	16S rRNA maturation RNase YbeY	508	16.5035	1.73194e-61
peak_122	1168278	WCW_RS05255	1167119	1168319	-1	bifunctional 3,4-dihydroxy-2-butanone 4-phosphate synthase/GTP cyclohydrolase II	386	2.73151	0.00315221
peak_123	1177644	WCW_RS05295	1176838	1177279	-1	HicB family protein	502	10.1669	1.39336e-24
peak_131	1255790	WCW_RS05690	1254756	1255797	-1	DNA replication and repair protein RecF	511	6.44364	5.83212e-11
peak_137	1315690	WCW_RS05985	1314941	1315778	-1	hypothetical protein	454	2.87451	0.00202326
peak_141	1347066	WCW_RS06135	1346998	1347187	1	hypothetical protein	598	5.9037	1.77718e-09
peak_144	1388478	WCW_RS06280	1388409	1389153	1	hypothetical protein	471	3.5912	0.000164578
peak_148	1445231	WCW_RS06555	1445332	1445920	1	hypothetical protein	478	5.331	4.88363e-08
peak_150	1474852	WCW_RS06675	1473668	1474658	-1	phosphoesterase RecJ-like protein	541	3.71301	0.000102405
peak_152	1502013	WCW_RS06810	1501985	1502852	1	hypothetical protein	539	9.9184	1.73126e-23
peak_160	1570840	WCW_RS07140	1569760	1570873	-1	DNA-directed RNA polymerase subunit alpha	458	11.0163	1.59515e-28
peak_161	1574638	WCW_RS07165	1573764	1574253	-1	30S ribosomal protein S5	491	12.137	3.36348e-34
peak_161	1574638	WCW_RS07170	1574276	1574648	-1	50S ribosomal protein L18	491	12.137	3.36348e-34
peak_162	1575194	WCW_RS07175	1574657	1575200	-1	50S ribosomal protein L6	669	13.21	3.84238e-40
peak_163	1576122	WCW_RS07185	1575646	1576204	-1	50S ribosomal protein L5	552	11.596	2.15776e-31
peak_164	1576998	WCW_RS07195	1576604	1576973	-1	50S ribosomal protein L14	686	13.8495	6.405e-44
peak_166	1579046	WCW_RS07220	1578573	1578924	-1	50S ribosomal protein L22	517	10.8431	1.07471e-27
peak_168	1580383	WCW_RS07230	1579203	1580049	-1	50S ribosomal protein L2	479	8.33652	3.82535e-17
peak_168	1580383	WCW_RS07235	1580063	1580399	-1	50S ribosomal protein L23	479	8.33652	3.82535e-17
peak_169	1585877	WCW_RS07270	1584989	1585913	-1	methionyl-tRNA formyltransferase	487	3.56827	0.000179673
peak_177	1671819	WCW_RS07670	1671748	1672783	1	ribonucleotide-diphosphate reductase subunit beta	496	6.33801	1.16379e-10
peak_181	1702817	WCW_RS07790	1702783	1704100	1	EscN/YscN/HrcN family type III secretion system ATPase	543	5.55976	1.35074e-08
peak_182	1707218	WCW_RS09790	1707122	>1708625	1	hypothetical protein	492	10.1527	1.61144e-24
peak_185	1760102	WCW_RS07950	1760008	1760848	1	hypothetical protein	626	3.75711	8.59444e-05
peak_188	1783294	WCW_RS08050	1782086	1783373	-1	ABC transporter permease	488	4.03933	2.68015e-05
peak_195	1880126	WCW_RS08465	1879307	1880162	-1	hypothetical protein	542	7.96306	8.39164e-16
peak_198	1884396	WCW_RS08490	1883685	1884363	-1	hypothetical protein	459	5.62052	9.51928e-09
peak_203	1962246	WCW_RS08800	1961547	1962099	-1	hypothetical protein	541	3.18974	0.000712002
peak_205	1972183	WCW_RS08835	1972138	1973836	1	hypothetical protein	501	6.53685	3.14148e-11
peak_207	1976584	WCW_RS08845	1975257	1976625	-1	7-dehydrocholesterol reductase	526	4.36739	6.28708e-06
peak_208	1977670	WCW_RS08850	1976728	1977640	-1	hypothetical protein	316	5.75095	4.43729e-09
peak_215	2086169	WCW_RS09350	2086465	2087368	1	hypothetical protein	643	4.67855	1.44454e-06

## Sheet: Wcw_1460 specific
Specific peaks of Wcw_1460
Peak ID	Peak centre	Locus tag	Start	End	Strand	Product	Peak length	Peak shape score	P-value
peak_1	368	WCW_RS00005	385	1639	1	IS256 family transposase	524	43.0725	0
peak_2	3177	WCW_RS00015	2302	2863	-1	hypothetical protein	430	42.8333	0
peak_2	3177	WCW_RS00020	2908	3142	-1	hypothetical protein	430	42.8333	0
peak_3	5600	WCW_RS00040	<5640	6048	1	transposase	435	7.59091	1.58833e-14
peak_5	14263	WCW_RS00070	12284	14213	-1	D-alanine--D-alanine ligase	619	28.4451	2.80364e-178
peak_6	15125	WCW_RS00075	14775	15087	-1	hypothetical protein	486	50.5703	0
peak_7	16513	WCW_RS00080	15273	16143	-1	hypothetical protein	553	15.8697	5.1406e-57
peak_7	16513	WCW_RS00085	16129	16294	-1	Sec-independent protein translocase	553	15.8697	5.1406e-57
peak_8	17889	WCW_RS00090	16290	17685	-1	adenylosuccinate lyase	444	7.39295	7.18055e-14
peak_9	18596	WCW_RS00095	17681	18431	-1	virulence protein	643	13.2963	1.21671e-40
peak_10	19523	WCW_RS00100	18478	19246	-1	chromosome partitioning protein ParA	194	6.29933	1.49467e-10
peak_17	46006	WCW_RS09600	44919	45942	-1	hypothetical protein	205	15.472	2.67889e-54
peak_17	46006	WCW_RS00180	46076	48368	1	hypothetical protein	205	15.472	2.67889e-54
peak_20	86808	WCW_RS00375	86190	86793	-1	non-canonical purine NTP pyrophosphatase	459	29.2693	1.27477e-188
peak_21	117733	WCW_RS00530	117317	117701	-1	hypothetical protein	288	12.8738	3.16155e-38
peak_23	128943	WCW_RS09615	129100	129880	1	deoxyribose-phosphate aldolase	559	20.9708	6.06015e-98
peak_26	148227	WCW_RS00655	146650	148186	-1	hypothetical protein	597	27.4365	5.03474e-166
peak_27	154572	WCW_RS00680	153319	154513	-1	MFS transporter	559	28.685	2.93177e-181
peak_27	154572	WCW_RS00685	154822	155194	1	hypothetical protein	559	28.685	2.93177e-181
peak_28	161647	WCW_RS00710	160792	161596	-1	hypothetical protein	406	16.7728	1.9291e-63
peak_29	162375	WCW_RS00715	161615	162287	-1	hypothetical protein	155	5.68468	6.55272e-09
peak_29	162375	WCW_RS00720	162454	163576	1	aminopeptidase	155	5.68468	6.55272e-09
peak_30	167250	WCW_RS00740	166654	167203	-1	hypothetical protein	487	24.9387	1.41773e-137
peak_31	167844	WCW_RS00750	168218	168692	1	hypothetical protein	599	25.6138	5.34748e-145
peak_33	172988	WCW_RS00765	170939	172967	-1	hypothetical protein	430	16.9273	1.41613e-64
peak_34	179330	WCW_RS00790	176800	179017	-1	hypothetical protein	414	16.1791	3.54105e-59
peak_37	201202	WCW_RS00875	201186	201465	1	transposase	137	2.49782	0.00624801
peak_37	201202	WCW_RS00880	201461	202223	1	transposase	137	2.49782	0.00624801
peak_39	203496	WCW_RS00890	203465	203996	1	PEGA domain-containing protein	299	17.7986	3.62436e-71
peak_40	209068	WCW_RS00915	209272	210319	1	tryptophan--tRNA ligase	289	4.83907	6.52239e-07
peak_41	234960	WCW_RS01025	233612	234875	-1	sodium:proton antiporter	609	27.3464	5.95081e-165
peak_41	234960	WCW_RS01030	235018	236581	1	ADP/ATP translocase	609	27.3464	5.95081e-165
peak_43	242228	WCW_RS01055	242301	243477	1	ISAs1 family transposase	624	14.7445	1.66972e-49
peak_44	243106	WCW_RS01060	243473	244067	1	hypothetical protein	501	13.4763	1.07809e-41
peak_45	251144	WCW_RS01110	250335	251064	-1	hypothetical protein	222	4.76139	9.61297e-07
peak_46	256959	WCW_RS01120	254338	256951	-1	alanine--tRNA ligase	271	7.97121	7.85669e-16
peak_50	289242	WCW_RS01225	288211	289186	-1	hypothetical protein	422	12.86	3.77708e-38
peak_52	310726	WCW_RS01305	310681	311380	1	amidophosphoribosyltransferase	318	4.72858	1.13048e-06
peak_53	311257	WCW_RS09640	311382	312066	1	hypothetical protein	269	6.28955	1.59192e-10
peak_55	325448	WCW_RS01375	325467	326319	1	hypothetical protein	170	4.9964	2.92059e-07
peak_56	338761	WCW_RS01445	338001	338721	-1	biotin--[acetyl-CoA-carboxylase] ligase	335	13.5198	5.97322e-42
peak_56	338761	WCW_RS01450	338795	339932	1	rod shape-determining protein RodA	335	13.5198	5.97322e-42
peak_58	366380	WCW_RS01585	366392	367019	1	inorganic pyrophosphatase	584	27.569	1.30916e-167
peak_59	372717	WCW_RS01605	372248	372689	-1	hypothetical protein	232	21.6236	5.38774e-104
peak_60	394476	WCW_RS01705	394562	395255	1	N-acetylmuramoyl alanine amidase	365	13.2474	2.33429e-40
peak_61	401348	WCW_RS01735	401346	403149	1	ABC transporter ATP-binding protein	277	4.07942	2.25737e-05
peak_63	411887	WCW_RS01785	411051	411876	-1	hypothetical protein	294	22.046	5.21472e-108
peak_63	411887	WCW_RS01790	411947	412628	1	hydrolase	294	22.046	5.21472e-108
peak_64	413479	WCW_RS01795	412590	413355	-1	tRNA pseudouridine(38-40) synthase TruA	121	2.49184	0.0063542
peak_67	454574	WCW_RS09660	453996	454527	-1	N-acetyltransferase	452	47.939	0
peak_67	454574	WCW_RS01995	454610	455975	1	phosphoglucosamine mutase	452	47.939	0
peak_69	472893	WCW_RS02065	471573	472869	-1	hypothetical protein	206	13.0289	4.19122e-39
peak_70	477135	WCW_RS02080	475639	477091	-1	serine peptidase	358	16.3995	9.64215e-61
peak_71	478552	WCW_RS02085	477178	478546	-1	peptidase	263	8.36701	2.955e-17
peak_73	486521	WCW_RS02105	482074	486466	-1	glycosidase/glycosyltransferase	379	10.7417	3.24224e-27
peak_74	487407	WCW_RS02110	486544	487390	-1	hypothetical protein	256	12.6212	8.0637e-37
peak_74	487407	WCW_RS02115	487461	488526	1	tRNA 2-thiouridine(34) synthase MnmA	256	12.6212	8.0637e-37
peak_75	489703	WCW_RS02130	489891	490701	1	sugar dehydrogenase	155	4.63936	1.74742e-06
peak_76	494001	WCW_RS02150	493987	495679	1	acyl-CoA dehydrogenase	113	4.58877	2.22927e-06
peak_77	501032	WCW_RS02185	500959	506170	1	type IV secretion protein Rhs	442	9.67975	1.83814e-22
peak_79	510366	WCW_RS02215	509834	510248	-1	1,4-dihydroxy-2-naphthoyl-CoA hydrolase	164	10.1573	1.53791e-24
peak_79	510366	WCW_RS02220	510452	513551	1	methylmalonyl-CoA mutase	164	10.1573	1.53791e-24
peak_80	514707	WCW_RS02225	513542	514691	-1	hypothetical protein	308	8.43428	1.66619e-17
peak_80	514707	WCW_RS02230	514788	515871	1	3-methyl-2-oxobutanoate dehydrogenase	308	8.43428	1.66619e-17
peak_81	520596	WCW_RS02255	519589	520588	-1	arginase	529	18.1775	3.89181e-74
peak_82	526605	WCW_RS02290	526105	526603	-1	hypothetical protein	430	26.7144	1.60325e-157
peak_84	540434	WCW_RS02355	538367	540401	-1	hypothetical protein	214	7.21894	2.61976e-13
peak_85	550030	WCW_RS02390	549349	550111	-1	hypothetical protein	531	17.6699	3.57755e-70
peak_85	550030	WCW_RS02395	550124	551300	1	ISAs1 family transposase	531	17.6699	3.57755e-70
peak_86	554726	WCW_RS02415	553938	554688	-1	hypothetical protein	579	31.8701	3.47137e-223
peak_86	554726	WCW_RS02420	554868	556170	1	ATPase	579	31.8701	3.47137e-223
peak_87	571916	WCW_RS02490	570685	571696	-1	aldehyde oxidase	503	14.4081	2.30105e-47
peak_87	571916	WCW_RS02495	571965	572715	1	hypothetical protein	503	14.4081	2.30105e-47
peak_88	572844	WCW_RS02500	572816	573857	1	choloylglycine hydrolase	335	11.3563	3.44922e-30
peak_90	581034	WCW_RS02530	579884	580994	-1	hypothetical protein	362	15.9476	1.47927e-57
peak_91	597184	WCW_RS02610	596097	596859	-1	transposase	687	20.6554	4.36419e-95
peak_91	597184	WCW_RS02615	596855	597134	-1	transposase	687	20.6554	4.36419e-95
peak_91	597184	WCW_RS02620	597238	598189	1	ISAs1 family transposase	687	20.6554	4.36419e-95
peak_94	618190	WCW_RS02720	615984	618099	-1	hypothetical protein	403	34.2798	7.8585e-258
peak_94	618190	WCW_RS02725	618413	618830	1	hypothetical protein	403	34.2798	7.8585e-258
peak_95	620051	WCW_RS02740	620183	620756	1	isochorismatase	288	8.09235	2.92616e-16
peak_96	622208	WCW_RS02750	622431	624051	1	transporter	348	10.6206	1.19453e-26
peak_97	624117	WCW_RS02755	624215	626804	1	hypothetical protein	135	6.33183	1.21138e-10
peak_101	650864	WCW_RS02870	650463	650748	-1	hypothetical protein	461	24.3854	1.22146e-131
peak_104	670818	WCW_RS02965	670309	670750	-1	hypothetical protein	378	34.9077	2.83721e-267
peak_104	670818	WCW_RS02970	670896	676056	1	type IV secretion protein Rhs	378	34.9077	2.83721e-267
peak_107	677030	WCW_RS02985	677408	677687	1	transposase	570	8.10096	2.72632e-16
peak_108	680000	WCW_RS03000	678968	679841	-1	transposase	584	11.3411	4.1055e-30
peak_108	680000	WCW_RS03005	679834	680098	-1	transposase	584	11.3411	4.1055e-30
peak_108	680000	WCW_RS03010	680376	680745	1	hypothetical protein	584	11.3411	4.1055e-30
peak_117	754041	WCW_RS03335	753380	754013	-1	hypothetical protein	239	14.8568	3.14329e-50
peak_119	791444	WCW_RS03460	790633	791368	-1	hypothetical protein	150	5.23703	8.15894e-08
peak_119	791444	WCW_RS03465	791509	793111	1	malate synthase A	150	5.23703	8.15894e-08
peak_120	801531	WCW_RS03500	799433	801512	-1	V-type H(+)-translocating pyrophosphatase	514	18.8647	1.112e-79
peak_120	801531	WCW_RS03505	801600	803157	1	glucose-6-phosphate isomerase	514	18.8647	1.112e-79
peak_124	829917	WCW_RS03645	829145	829910	-1	tRNA pseudouridine(38-40) synthase TruA	185	2.37858	0.00868963
peak_125	833241	WCW_RS03665	831606	833220	-1	hypothetical protein	525	25.5992	7.79218e-145
peak_125	833241	WCW_RS03670	833309	834290	1	glucokinase	525	25.5992	7.79218e-145
peak_126	837770	WCW_RS03690	836939	837623	-1	4-hydroxy-tetrahydrodipicolinate reductase	534	18.54	4.90961e-77
peak_126	837770	WCW_RS03695	837976	839491	1	class C beta-lactamase	534	18.54	4.90961e-77
peak_127	849668	WCW_RS03745	848505	849630	-1	hypothetical protein	272	8.0515	4.08929e-16
peak_128	888239	WCW_RS03965	886328	888041	-1	hypothetical protein	183	2.50092	0.00619348
peak_128	888239	WCW_RS03970	888200	888479	1	transposase	183	2.50092	0.00619348
peak_128	888239	WCW_RS03975	888475	889237	1	transposase	183	2.50092	0.00619348
peak_129	893111	WCW_RS03990	891900	892824	-1	hypothetical protein	164	2.91927	0.00175424
peak_131	910395	WCW_RS04060	907703	910313	-1	chaperone protein ClpB	204	18.4927	1.18247e-76
peak_131	910395	WCW_RS04065	910356	911853	1	hypothetical protein	204	18.4927	1.18247e-76
peak_132	913865	WCW_RS04075	912422	913952	-1	hypothetical protein	267	4.96935	3.3589e-07
peak_137	948891	WCW_RS04245	947083	948736	-1	hypothetical protein	215	11.4914	7.28244e-31
peak_137	948891	WCW_RS04250	948991	949603	1	NADPH-dependent oxidoreductase	215	11.4914	7.28244e-31
peak_140	1013526	WCW_RS04565	1008004	1013494	-1	rhs family protein	539	25.4175	8.08439e-143
peak_141	1063591	WCW_RS04805	1063605	1066044	1	hypothetical protein	364	11.9124	5.099e-33
peak_142	1070515	WCW_RS04820	1069877	1070474	-1	hypothetical protein	359	18.9214	3.80176e-80
peak_142	1070515	WCW_RS04825	1070524	1071334	1	3-deoxy-manno-octulosonate cytidylyltransferase	359	18.9214	3.80176e-80
peak_143	1080177	WCW_RS04855	1077489	1080126	-1	hypothetical protein	190	14.6719	4.87616e-49
peak_144	1083008	WCW_RS04870	1081471	1082794	-1	adenosylhomocysteinase	404	8.86835	3.71201e-19
peak_147	1107518	WCW_RS04980	1107525	1108359	1	1,4-dihydroxy-2-naphthoyl-CoA synthase	197	10.2992	3.55197e-25
peak_149	1120682	WCW_RS05040	1120767	1122237	1	hypothetical protein	515	59.3868	0
peak_151	1159079	WCW_RS05205	1157342	1158857	-1	hypothetical protein	459	28.3854	1.53001e-177
peak_152	1162879	WCW_RS05230	1162866	1163682	1	alpha/beta hydrolase	212	7.87398	1.71768e-15
peak_153	1172176	WCW_RS05265	1170926	1172171	-1	phosphoesterase RecJ-like protein	302	23.1035	2.13576e-118
peak_153	1172176	WCW_RS05270	1172258	1172600	1	prophage antirepressor	302	23.1035	2.13576e-118
peak_157	1182971	WCW_RS05330	1182992	1184477	1	hypothetical protein	399	25.646	2.34323e-145
peak_158	1206481	WCW_RS05460	1206515	1207301	1	hypothetical protein	260	11.2343	1.3831e-29
peak_162	1232553	WCW_RS05565	1230144	1232481	-1	copper-translocating P-type ATPase	337	10.1432	1.77589e-24
peak_162	1232553	WCW_RS05570	1232549	1233770	1	hypothetical protein	337	10.1432	1.77589e-24
peak_163	1233887	WCW_RS05575	1233836	1234361	1	peptide deformylase	525	18.7351	1.281e-78
peak_165	1246167	WCW_RS05635	1246150	1247500	1	UDP-glucose 6-dehydrogenase	403	11.2132	1.75604e-29
peak_168	1291836	WCW_RS05875	1291908	1293384	1	hypothetical protein	315	21.5003	7.72598e-103
peak_170	1295270	WCW_RS05880	1293438	1295319	-1	asparagine synthetase B	387	11.373	2.84824e-30
peak_171	1312300	WCW_RS05970	1311725	1312280	-1	hypothetical protein	177	4.56645	2.48021e-06
peak_171	1312300	WCW_RS05975	1312319	1313309	1	FAD-dependent oxidoreductase	177	4.56645	2.48021e-06
peak_172	1313341	WCW_RS05980	1313330	1314962	1	hypothetical protein	209	11.7376	4.09055e-32
peak_174	1360586	WCW_RS06185	1360023	1360263	-1	hypothetical protein	154	6.77	6.43914e-12
peak_174	1360586	WCW_RS06190	1360298	1360538	-1	hypothetical protein	154	6.77	6.43914e-12
peak_176	1384818	WCW_RS06260	1383374	1384859	-1	hypothetical protein	281	7.79222	3.29212e-15
peak_176	1384818	WCW_RS06265	1384954	1386397	1	glycerol kinase	281	7.79222	3.29212e-15
peak_177	1397139	WCW_RS06325	1397151	1397505	1	hypothetical protein	346	10.7797	2.14659e-27
peak_177	1397139	WCW_RS06330	1397491	1397911	1	hypothetical protein	346	10.7797	2.14659e-27
peak_178	1402979	WCW_RS06345	1401624	1402923	-1	hypothetical protein	134	9.80567	5.32188e-23
peak_179	1404801	WCW_RS06350	1403006	1404719	-1	hypothetical protein	167	4.46665	3.9727e-06
peak_180	1406897	WCW_RS06355	1404769	1406710	-1	hypothetical protein	414	18.7984	3.88859e-79
peak_180	1406897	WCW_RS06360	1406904	1409751	1	valine--tRNA ligase	414	18.7984	3.88859e-79
peak_182	1430932	WCW_RS06460	1429566	1430850	-1	tyrosine--tRNA ligase	485	41.0447	0
peak_182	1430932	WCW_RS06465	1430999	1431329	1	hypothetical protein	485	41.0447	0
peak_183	1432777	WCW_RS06480	1432886	1433300	1	hypothetical protein	374	6.14509	3.99581e-10
peak_184	1439924	WCW_RS06520	1439308	1439611	-1	putative addiction module antidote protein	480	21.8844	1.82871e-106
peak_184	1439924	WCW_RS06525	1439597	1439942	-1	addiction module killer protein	480	21.8844	1.82871e-106
peak_185	1442500	WCW_RS06545	1442524	1445050	1	DNA mismatch repair protein MutS	464	21.3541	1.78606e-101
peak_186	1446616	WCW_RS06565	1446701	1447394	1	hypothetical protein	454	17.8507	1.42818e-71
peak_187	1452293	WCW_RS06585	1452354	1452711	1	hypothetical protein	612	26.4248	3.55554e-154
peak_188	1475573	WCW_RS06685	1475167	1475494	-1	divalent-cation tolerance protein CutA	353	12.5098	3.29793e-36
peak_190	1485307	WCW_RS06740	1485429	1486686	1	long-chain fatty acid transporter	432	17.0436	1.94882e-65
peak_191	1492327	WCW_RS06770	1492348	1493803	1	hypothetical protein	468	18.0312	5.54169e-73
peak_192	1503701	WCW_RS06815	1502841	1503630	-1	3-oxoacyl-ACP reductase	147	3.47893	0.00025171
peak_193	1507036	WCW_RS06830	1507069	1507765	1	hypothetical protein	262	11.9508	3.21649e-33
peak_194	1508238	WCW_RS09765	1507889	1508180	-1	hypothetical protein	577	9.46284	1.49839e-21
peak_195	1509696	WCW_RS06845	1509193	1509472	-1	transposase	428	17.2219	9.0989e-67
peak_195	1509696	WCW_RS06850	1509520	1509781	-1	transposase	428	17.2219	9.0989e-67
peak_195	1509696	WCW_RS06855	1509861	1510332	1	hypothetical protein	428	17.2219	9.0989e-67
peak_196	1527885	WCW_RS06940	1525696	1527865	-1	hypothetical protein	122	3.36795	0.000378651
peak_196	1527885	WCW_RS06945	1527940	1529434	1	hypothetical protein	122	3.36795	0.000378651
peak_198	1551407	WCW_RS07050	1550858	1551338	-1	hypothetical protein	217	10.7772	2.20535e-27
peak_198	1551407	WCW_RS07055	1551436	1551853	1	large conductance mechanosensitive channel protein MscL	217	10.7772	2.20535e-27
peak_200	1552920	WCW_RS07060	1551828	1552926	-1	phosphoserine transaminase	524	23.3997	2.14967e-121
peak_201	1558957	WCW_RS07085	1557242	1558988	-1	hypothetical protein	524	10.4409	8.06252e-26
peak_202	1564232	WCW_RS07115	1564354	1565809	1	2-methylcitrate dehydratase	282	3.80476	7.09699e-05
peak_203	1576570	WCW_RS07185	1575646	1576204	-1	50S ribosomal protein L5	155	8.94682	1.82934e-19
peak_203	1576570	WCW_RS07190	1576230	1576584	-1	50S ribosomal protein L24	155	8.94682	1.82934e-19
peak_204	1587220	WCW_RS07280	1586831	1587299	-1	beta-hydroxyacyl-ACP dehydratase	315	5.43477	2.7434e-08
peak_206	1590375	WCW_RS07300	1590522	1591779	1	hypothetical protein	449	19.2648	5.29923e-83
peak_207	1595600	WCW_RS07325	1595785	1597039	1	hypothetical protein	209	4.61317	1.98284e-06
peak_208	1613609	WCW_RS07385	1613211	1613538	-1	thiol reductase thioredoxin	489	46.241	0
peak_208	1613609	WCW_RS07390	1613607	1614462	1	hypothetical protein	489	46.241	0
peak_210	1626214	WCW_RS07455	1625415	1626147	-1	ABC transporter ATP-binding protein	146	6.36897	9.51483e-11
peak_211	1643910	WCW_RS07560	1643982	1647789	1	hypothetical protein	184	9.54938	6.52389e-22
peak_212	1651674	WCW_RS07580	1650881	1651376	-1	hypothetical protein	624	20.7372	8.00224e-96
peak_214	1687905	WCW_RS07720	1687997	1689245	1	hypothetical protein	249	11.3353	4.38554e-30
peak_215	1689314	WCW_RS07725	1689354	1690548	1	hypothetical protein	169	5.86632	2.22783e-09
peak_218	1764605	WCW_RS07975	1763772	1764543	-1	hypothetical protein	357	19.0649	2.47279e-81
peak_218	1764605	WCW_RS07980	1764718	1766287	1	IMP dehydrogenase	357	19.0649	2.47279e-81
peak_220	1771874	WCW_RS08000	1771982	1773542	1	GMP synthetase	467	17.4865	9.08503e-69
peak_223	1808098	WCW_RS08145	1808020	1808284	1	transposase	493	13.7671	2.01153e-43
peak_223	1808098	WCW_RS08150	1808277	1809150	1	transposase	493	13.7671	2.01153e-43
peak_225	1816381	WCW_RS08185	1815460	1816354	-1	pyridoxal 5'-phosphate synthase lyase subunit PdxS	114	2.74854	0.00299311
peak_226	1829599	WCW_RS08245	1829108	1829588	-1	hypothetical protein	389	14.3505	5.29202e-47
peak_230	1860335	WCW_RS08370	1859588	1859987	-1	hypothetical protein	603	16.7058	5.94758e-63
peak_231	1862959	WCW_RS08385	1861311	1862967	-1	hypothetical protein	120	3.08414	0.00102071
peak_232	1872681	WCW_RS08435	1871651	1872677	-1	hypothetical protein	239	7.68694	7.5349e-15
peak_232	1872681	WCW_RS08440	1872739	1873252	1	SAM-dependent methyltransferase	239	7.68694	7.5349e-15
peak_233	1874918	WCW_RS08450	1873707	1874808	-1	hypothetical protein	312	30.6529	1.21008e-206
peak_236	1888853	WCW_RS08525	1888758	1889892	1	ATPase	338	6.37323	9.25466e-11
peak_237	1895151	WCW_RS08555	1895135	1895813	1	hypothetical protein	198	11.5462	3.8583e-31
peak_240	1917427	WCW_RS08650	1916041	1917218	-1	glycosyl transferase family 2	491	17.2262	8.44598e-67
peak_240	1917427	WCW_RS08655	1917474	1918233	1	methyltransferase	491	17.2262	8.44598e-67
peak_243	1948694	WCW_RS08755	1948653	1949748	1	aminotransferase DegT	182	4.40998	5.16911e-06
peak_244	1959621	WCW_RS08780	1958454	1959564	-1	hemolysin D	329	16.4347	5.39551e-61
peak_244	1959621	WCW_RS08785	1959724	1960093	1	hypothetical protein	329	16.4347	5.39551e-61
peak_245	1967328	WCW_RS08805	1962095	1967321	-1	type IV secretion protein Rhs	636	26.0076	2.03138e-149
peak_247	1990596	WCW_RS08890	1988304	1990479	-1	hypothetical protein	416	15.2855	4.77534e-53
peak_247	1990596	WCW_RS08895	1990671	1990941	1	hypothetical protein	416	15.2855	4.77534e-53
peak_247	1990596	WCW_RS08900	1990940	1991468	1	GCN5-related N-acetyltransferase	416	15.2855	4.77534e-53
peak_249	2007440	WCW_RS08965	2006589	2007321	-1	rRNA methylase SpoU family	410	5.13219	1.43196e-07
peak_253	2031626	WCW_RS09060	2030367	2031351	-1	transposase	492	36.4547	2.8984e-291
peak_254	2035924	WCW_RS09095	2035609	2035801	-1	hypothetical protein	238	5.07423	1.9453e-07
peak_255	2040324	WCW_RS09115	2040383	2041559	1	ISAs1 family transposase	522	15.2353	1.03166e-52
peak_257	2051377	WCW_RS09175	2050888	2051263	-1	hypothetical protein	171	11.2228	1.57632e-29
peak_257	2051377	WCW_RS09180	2051444	2052956	1	serine/threonine protein kinase	171	11.2228	1.57632e-29
peak_262	2113117	WCW_RS09465	2113344	2114625	1	hypothetical protein	616	12.5789	1.37919e-36
peak_263	2114373	WCW_RS09830	2114621	2115158	1	5-formyltetrahydrofolate cyclo-ligase	479	11.0097	1.71617e-28
peak_264	2115247	WCW_RS09475	2115259	2116312	1	DNA recombination/repair protein RecA	570	26.4761	9.12453e-155
