# Supplementary material for: Identification of new DNA-associated proteins from Waddlia chondrophila
Source: Sci Rep. 2019 Mar 20;9:4885. doi: 10.1038/s41598-019-40732-1 (PMC6426960; doi:10.1038/s41598-019-40732-1)
Supplement: Supplementary file 6 — Supplementary Table S5 [file 41598_2019_40732_MOESM6_ESM.xlsx]

## Sheet: Description
Table S5. His pull down followed by MS analysis
	Title of the column	Description
Column A	Identified Proteins	Protein identified using SwissPort and TrEMBL databases
Column B	Accession Number
Column C	Molecular Weight	Theorical molecular weight calculated form database sequence
Column D	Negative controle	Number of assigned spectra on elution sample after His pull-down
Column E	His6_Wcw_1456	Number of assigned spectra on elution sample after His6_Wcw_1456 pull-down
Column F	His6_Wcw_1460	Number of assigned spectra on elution sample after His6_Wcw_1460 pull-down
	Enriched protein compared to negative control
	Possible cross-contamination

## Sheet: MS analysis
Table S5. His pull down followed by MS analysis
Identified Proteins	Accession Number	Molecular Weight	Negative controle	His6_Wcw_1456	His6_Wcw_1460
Uncharacterized protein OS=Waddlia chondrophila (strain ATCC VR-1470 / WSU 86-1044) GN=wcw_1456 PE=4 SV=1	D6YRW0_WADCW	30 kDa	0	1105	90
Elongation factor Tu OS=Waddlia chondrophila (strain ATCC VR-1470 / WSU 86-1044) GN=tuf PE=3 SV=1	D6YUZ2_WADCW	43 kDa	99	76	76
Uncharacterized protein OS=Waddlia chondrophila (strain ATCC VR-1470 / WSU 86-1044) GN=wcw_0377 PE=4 SV=1	D6YUD8_WADCW	10 kDa	0	29	26
DNA-directed RNA polymerase subunit beta' OS=Waddlia chondrophila (strain ATCC VR-1470 / WSU 86-1044) GN=rpoC PE=3 SV=1	D6YV00_WADCW	155 kDa	18	14	13
RNA polymerase sigma factor SigA OS=Waddlia chondrophila (strain ATCC VR-1470 / WSU 86-1044) GN=rpoD PE=3 SV=1	D6YT87_WADCW	65 kDa	0	9	10
60 kDa chaperonin OS=Waddlia chondrophila (strain ATCC VR-1470 / WSU 86-1044) GN=groL PE=3 SV=1	D6YSZ3_WADCW	58 kDa	6	6	4
60 kDa chaperonin OS=Waddlia chondrophila (strain ATCC VR-1470 / WSU 86-1044) GN=groL PE=3 SV=1	D6YRK0_WADCW	58 kDa	3	5	3
Carbamoyl-phosphate synthase OS=Waddlia chondrophila (strain ATCC VR-1470 / WSU 86-1044) GN=carAB PE=3 SV=1	D6YUA7_WADCW	161 kDa	4	4	4
Protein RecA OS=Waddlia chondrophila (strain ATCC VR-1470 / WSU 86-1044) GN=recA PE=3 SV=1	D6YTB6_WADCW	38 kDa	1	2	0
Uncharacterized protein OS=Waddlia chondrophila (strain ATCC VR-1470 / WSU 86-1044) GN=wcw_0704 PE=4 SV=1	D6YVB0_WADCW	526 kDa	1	1	2
Uncharacterized protein OS=Waddlia chondrophila (strain ATCC VR-1470 / WSU 86-1044) GN=wcw_1400 PE=4 SV=1	D6YRQ5_WADCW	55 kDa	1	1	2
ATP-dependent Clp protease, ATP-binding subunit ClpB OS=Waddlia chondrophila (strain ATCC VR-1470 / WSU 86-1044) GN=clpB PE=3 SV=1	D6YVP5_WADCW	99 kDa	2	1	2
Tail-specific protease OS=Waddlia chondrophila (strain ATCC VR-1470 / WSU 86-1044) GN=tsp3 PE=3 SV=1	D6YSI3_WADCW	74 kDa	2	1	2
Alanine--tRNA ligase OS=Waddlia chondrophila (strain ATCC VR-1470 / WSU 86-1044) GN=alaS PE=3 SV=1	D6YTZ8_WADCW	98 kDa	1	1	2
Uncharacterized protein OS=Waddlia chondrophila (strain ATCC VR-1470 / WSU 86-1044) GN=wcw_1052 PE=4 SV=1	D6YWA0_WADCW	111 kDa	2	1	1
Putative ABC transporter ATP-binding protein OS=Waddlia chondrophila (strain ATCC VR-1470 / WSU 86-1044) GN=wcw_0362 PE=3 SV=1	D6YUC4_WADCW	66 kDa	0	1	1
GMP reductase OS=Waddlia chondrophila (strain ATCC VR-1470 / WSU 86-1044) GN=guaC PE=3 SV=1	D6YVQ0_WADCW	39 kDa	0	1	0
Uncharacterized protein OS=Waddlia chondrophila (strain ATCC VR-1470 / WSU 86-1044) GN=wcw_1460 PE=4 SV=1	D6YRW4_WADCW	47 kDa	0	0	375
GTPase Der OS=Waddlia chondrophila (strain ATCC VR-1470 / WSU 86-1044) GN=engA PE=3 SV=1	D6YSC6_WADCW	52 kDa	3	0	3
Ribonuclease R OS=Waddlia chondrophila (strain ATCC VR-1470 / WSU 86-1044) GN=vacB PE=3 SV=1	D6YW95_WADCW	81 kDa	0	0	2
Elongation factor 4 OS=Waddlia chondrophila (strain ATCC VR-1470 / WSU 86-1044) GN=lepA PE=3 SV=1	D6YU80_WADCW	68 kDa	0	0	1
Elongation factor G OS=Waddlia chondrophila (strain ATCC VR-1470 / WSU 86-1044) GN=fusA PE=3 SV=1	D6YU70_WADCW	77 kDa	1	0	0
Uncharacterized protein OS=Waddlia chondrophila (strain ATCC VR-1470 / WSU 86-1044) GN=wcw_0224 PE=4 SV=1	D6YTY8_WADCW	32 kDa	2	0	0
3-deoxy-manno-octulosonate cytidylyltransferase OS=Waddlia chondrophila (strain ATCC VR-1470 / WSU 86-1044) GN=kdsB PE=3 SV=1	D6YWF3_WADCW	28 kDa	1	0	0
